# Supplementary material for: What makes helpful online mental health information? Empirical evidence on the effects of information quality and responders’ effort
Source: Front Psychol. 2022 Nov 29;13:985413. doi: 10.3389/fpsyg.2022.985413 (PMC9746233; doi:10.3389/fpsyg.2022.985413)
Supplement: Supplementary file 1 [file Table_1.XLSX]

## Sheet: Sheet1
TimeSeries	Length of health information (LHI)	Readability of health information (RHI)	RewardPay	Helpfulness of health information votes (HHI)	Interactive feedback(IF)	Response consistency(RC)	Timeliness of reply (TR)	Number of view(NV)	Number of question followers (NQF)	Number of responders (NR)	Online reputation of responder (ORR)	Reward of Question (ROQ)
8	186	0.123656	0	0	0	0.141	0.125	609	4	22	3	1
8	33	0.121212	0	0	1	0.017	0.5	609	4	22	3	1
8	25	0.12	0	0	0	0.228	0.0714286	609	4	22	1	1
8	59	0.101695	0	0	0	0.502	0.25	609	4	22	2	1
8	65	0.0769231	0	0	0	0.13	0.142857	609	4	22	2	1
8	384	0.0703125	0	0	0	0.422	0.2	609	4	22	3	1
8	111	0.0630631	0	0	1	0.128	0	609	4	22	3	1
8	119	0.0504202	0	0	0	0.448	0.25	609	4	22	2	1
8	20	0.05	0	0	0	0.046	0.166667	609	4	22	3	1
8	119	0.0756303	0	0	1	0.201	0.5	271	2	4	3	1
8	28	0.142857	0	0	0	0.205	0	337	3	6	6	1
8	75	0.0933333	0	0	0	0.378	1	632	0	3	3	0
8	74	0.0675676	0	0	1	0.284	0	632	0	3	2	0
8	30	0.166667	0	0	0	0.251	0	327	3	21	4	1
8	69	0.130435	0	0	0	0.141	0	327	3	21	6	1
8	43	0.116279	0	0	0	0.22	0.333333	327	3	21	2	1
8	289	0.110727	0	0	0	0.495	0.25	326	3	21	3	1
8	47	0.106383	0	0	0	0.206	0.25	326	3	21	2	1
8	158	0.101266	0	0	0	0.129	0.333333	326	3	21	3	1
8	109	0.100917	0	0	0	0.14	1	327	3	21	3	1
8	233	0.0901288	0	0	0	0.154	0.333333	327	3	21	3	1
8	270	0.0814815	0	0	0	0.244	0.333333	327	3	21	3	1
8	101	0.0792079	0	0	0	0.18	1	327	3	21	3	1
8	170	0.0764706	0	0	0	0.034	0.333333	327	3	21	3	1
8	249	0.0763052	0	0	0	0.319	0.2	326	3	21	2	1
8	86	0.0697674	0	0	0	0.066	0.333333	327	3	21	3	1
8	334	0.0628743	0	0	0	0.19	0.333333	327	3	21	2	1
8	33	0.030303	0	0	0	0.339	1	327	3	21	2	1
8	17	0.117647	0	0	0	0.279	1	36	0	2	3	0
8	12	0.0833333	0	0	0	0.174	0	36	0	2	3	0
8	44	0.0909091	0	0	0	0.217	0	72	0	5	3	0
8	105	0.0857143	0	0	0	0.055	0	72	0	5	3	0
8	80	0.075	0	0	0	0.52	0	72	0	5	5	0
8	158	0.113924	0	0	0	0.101	0.333333	341	4	12	1	1
8	127	0.0708661	0	0	0	0.272	0	342	4	12	3	1
8	58	0.0689655	0	0	0	0.118	0.333333	341	4	12	5	1
8	78	0.0512821	0	0	0	0.171	0.333333	341	4	12	3	1
8	82	0.0487805	0	0	0	0.331	1	341	4	12	2	1
8	46	0.0434783	0	0	0	0.063	0	342	4	12	3	1
8	44	0.0227273	0	0	0	0.105	0	29	0	2	3	0
8	39	0.102564	0	0	0	0.179	0	159	0	4	2	0
8	26	0.0769231	0	0	0	0.236	0	159	0	4	4	0
8	50	0.18	0	0	0	0.147	0.5	1342	5	29	1	0
8	92	0.130435	0	0	0	0.176	0.142857	1342	5	29	1	0
8	25	0.12	0	0	0	0.09	0	1342	5	29	4	0
8	20	0.1	0	0	0	0.082	0.142857	1342	5	29	1	0
8	20	0.1	0	0	0	0.153	0.333333	1342	5	29	1	0
8	21	0.0952381	0	0	0	0.021	0.25	1342	5	29	1	0
8	32	0.09375	0	0	0	0.14	0.125	1342	5	29	1	0
8	43	0.0930233	0	0	0	0.287	0	1342	5	29	1	0
8	184	0.0869565	0	0	0	0.017	0.166667	1342	5	29	1	0
8	119	0.0840336	0	0	0	0.099	0.142857	1342	5	29	2	0
8	12	0.0833333	0	0	0	0.131	0.125	1342	5	29	1	0
8	74	0.0810811	0	0	0	0.093	0.25	1342	5	29	1	0
8	26	0.0769231	0	0	0	0.097	0.333333	1342	5	29	1	0
8	42	0.0714286	0	0	1	0.146	0	1342	5	29	3	0
8	31	0.0645161	0	0	0	0.155	0.5	1342	5	29	2	0
8	16	0.0625	0	0	0	0.334	0	1342	5	29	3	0
8	58	0.0344828	0	0	0	0.029	0.166667	1342	5	29	3	0
8	30	0.0333333	0	0	0	0.052	0.333333	1342	5	29	2	0
8	24	0.0833333	0	0	0	0.195	0	162	0	1	4	0
8	39	0.179487	0	0	0	0.243	0.333333	280	0	5	3	0
8	66	0.136364	0	0	0	0.236	0	280	0	5	4	0
8	25	0.08	0	0	0	0.259	0.333333	280	0	5	3	0
8	62	0.0483871	0	0	0	0.361	1	280	0	5	3	0
8	9	0.111111	0	0	1	0.416	0	200	0	3	2	0
8	6	0.166667	0	0	0	0.03	0.5	816	2	28	3	1
8	53	0.132075	0	0	0	0.138	0	816	2	28	6	1
8	86	0.104651	0	0	0	0.149	0	816	2	28	3	1
8	147	0.102041	0	0	2	0.101	0	816	2	28	4	1
8	192	0.09375	0	0	0	0.007	0.2	816	2	28	3	1
8	172	0.0930233	0	0	0	0.056	0.2	816	2	28	3	1
8	56	0.0892857	0	0	1	0.203	0	816	2	28	4	1
8	34	0.0882353	0	0	1	0.305	0	816	2	28	8	1
8	236	0.0847458	0	0	0	0.306	0.25	816	2	28	3	1
8	119	0.0840336	0	0	0	0.243	0.333333	816	2	28	3	1
8	33	0.0606061	0	0	2	0.109	0	816	2	28	4	1
8	37	0.0540541	0	0	0	0.307	0.25	816	2	28	3	1
8	41	0.0487805	0	0	0	0.15	0	816	2	28	4	1
8	73	0.0410959	0	0	0	0.362	0.5	816	2	28	3	1
8	6	0.166667	0	0	0	0.23	0.333333	661	2	20	3	1
8	15	0.133333	0	0	0	0.256	0.333333	661	2	20	3	1
8	266	0.112782	0	0	0	0.174	0.2	661	2	20	3	1
8	68	0.102941	0	0	0	0.232	0.2	661	2	20	2	1
8	40	0.1	0	0	0	0.08	0.5	661	2	20	3	1
8	171	0.0760234	0	0	0	0.113	0.5	661	2	20	3	1
8	37	0.0540541	0	0	0	0.075	0.2	661	2	20	3	1
8	79	0.0506329	0	0	0	0.649	0.25	661	2	20	3	1
8	5	0.2	0	0	0	0.105	0.0416667	493	3	10	1	1
8	345	0.104348	0	0	0	0.539	0.2	493	3	10	3	1
8	54	0.0925926	0	0	1	0.096	0.5	493	3	10	5	1
8	72	0.0833333	0	0	0	0.192	0.166667	493	3	10	1	1
8	40	0.15	0	0	0	0.225	1	515	2	10	4	1
8	42	0.119048	0	0	0	0.374	1	515	2	10	3	1
8	39	0.0769231	0	0	0	0.112	0	515	2	10	2	1
8	19	0.0526316	0	0	0	0.058	0.5	840	7	30	7	0
8	63	0.111111	0	0	0	0.024	0.5	556	2	6	3	0
8	70	0.1	0	0	0	0.155	0	556	2	6	2	0
8	46	0.0434783	0	0	0	0.074	1	556	2	6	7	0
8	127	0.0944882	0	0	0	0.35	1	384	3	7	1	1
8	187	0.0802139	0	0	0	0.075	1	37	0	1	5	0
8	76	0.0921053	0	0	0	0.023	1	34	0	2	5	0
8	148	0.0608108	0	0	0	0.267	1	85	0	3	7	0
8	84	0.0952381	0	0	0	0.131	1	168	2	8	4	1
8	80	0.075	0	0	0	0.194	1	168	2	8	2	1
8	27	0.037037	0	0	0	0.157	1	169	0	2	3	0
8	62	0.0967742	0	0	0	0.408	0	61	1	3	3	0
8	101	0.0693069	0	0	0	0.472	0	70	1	4	7	0
8	7	0.142857	0	0	4	0.166	0	163	1	7	3	0
8	39	0.0769231	0	0	0	0.196	0.2	163	1	7	4	0
8	74	0.0675676	0	0	2	0.658	0	163	1	7	3	0
8	60	0.0833333	0	0	0	0.261	0	675	5	18	5	1
8	231	0.0822511	0	0	0	0.022	0.25	675	5	18	3	1
8	59	0.0677966	0	0	0	0.144	0.333333	675	5	18	3	1
8	56	0.0535714	0	0	0	0.076	0	675	5	18	3	1
8	38	0.0526316	0	0	0	0.648	0.142857	675	5	18	7	1
8	573	0.0418848	0	0	0	0.125	0.125	675	5	18	3	1
8	11	0.0909091	0	0	0	0.024	1	127	0	3	3	0
8	52	0.0769231	0	0	0	0.148	0	182	0	3	3	0
8	53	0.0188679	0	0	0	0.192	0	435	3	6	3	1
8	26	0.115385	0	0	0	0.013	0	774	6	14	3	1
8	33	0.0606061	0	0	0	0.067	0	774	6	14	5	1
8	44	0.0454545	0	0	0	0.236	0	774	6	14	7	1
8	74	0.0405405	0	0	0	0.096	0	774	6	14	3	1
8	50	0.12	0	0	0	0.325	0	362	4	4	1	1
8	51	0.0588235	0	0	1	0.438	0	233	2	5	3	1
8	200	0.1	0	0	0	0.293	0	48	0	2	3	0
8	126	0.111111	0	0	0	0.27	0.25	587	8	18	3	1
8	191	0.0994764	0	0	0	0.045	0.25	587	8	18	2	1
8	589	0.0933786	0	0	0	0.142	0.125	587	8	18	3	1
8	248	0.0887097	0	0	0	0.045	0.25	587	8	18	3	1
8	115	0.0695652	0	0	0	0.006	0.5	587	8	18	3	1
8	30	0.0666667	0	0	0	0.192	0	587	8	18	3	1
8	19	0.0526316	0	0	0	0.067	0.333333	587	8	18	2	1
8	97	0.0412371	0	0	0	0.246	0.142857	587	8	18	3	1
8	9	0.111111	0	0	0	0.269	0	201	0	3	4	0
8	148	0.0945946	0	0	0	0.109	1	374	3	9	3	1
8	150	0.126667	0	0	0	0.292	0	27	0	2	5	0
8	16	0.125	0	0	0	0.282	1	27	0	2	7	0
8	6	0.166667	0	0	0	0.118	1	1266	9	28	2	1
8	77	0.103896	0	0	0	0.07	0.5	1266	9	28	3	1
8	96	0.09375	0	0	0	0.434	0.5	1266	9	28	3	1
8	11	0.0909091	0	0	0	0.512	0.333333	1266	9	28	2	1
8	124	0.0887097	0	0	0	0.159	0.2	1266	9	28	2	1
8	56	0.0535714	0	0	0	0.138	0	1266	9	28	3	1
8	133	0.0526316	0	0	0	0.354	1	1266	9	28	3	1
8	154	0.11039	0	0	0	0.365	0.25	30	1	1	9	0
8	13	0.153846	0	0	0	0.07	0.333333	575	9	13	2	1
8	184	0.0815217	0	0	0	0.225	0.5	575	9	13	3	1
8	33	0.121212	0	0	0	0.134	0	180	1	8	3	0
8	121	0.0826446	0	0	0	0.144	0.5	180	1	8	3	0
8	94	0.0638298	0	0	0	0.186	0.5	180	1	8	3	0
8	90	0.0555556	0	0	0	0.172	0	180	1	8	4	0
8	75	0.08	0	0	0	0.159	0	62	1	2	4	0
8	127	0.110236	0	0	0	0.032	1	896	8	23	3	1
8	147	0.0680272	0	0	0	0.06	1	896	8	23	3	1
8	267	0.0674157	0	0	0	0.365	0.5	896	8	23	3	1
8	53	0.0943396	0	0	0	0.153	0	61	1	1	3	0
8	64	0.125	0	0	0	0.181	1	418	2	11	5	1
8	66	0.0909091	0	0	0	0.094	0	419	2	11	1	1
8	26	0.0384615	0	0	0	0.21	1	418	2	11	3	1
8	11	0.0909091	0	0	0	0.121	0	283	1	5	7	0
8	57	0.0701754	0	0	0	0.359	0	283	1	5	4	0
8	64	0.03125	0	0	0	0.034	0.0714286	653	4	11	3	1
8	86	0.139535	0	0	0	0.056	1	43	0	4	3	0
8	125	0.136	0	0	0	0.267	1	43	0	4	3	0
8	247	0.0728745	0	0	0	0.053	0.2	586	1	8	1	1
8	138	0.057971	0	0	0	0.168	1	586	1	8	3	1
8	20	0.05	0	0	0	0.098	0	71	1	3	4	0
8	124	0.0967742	0	0	0	0.084	1	583	2	10	3	0
8	25	0.08	0	0	0	0.081	1	583	2	10	7	0
8	493	0.0669371	0	0	0	0.147	0	583	2	10	3	0
8	79	0.0506329	0	0	0	0.227	0	583	2	10	7	0
8	4	0.25	0	0	0	0.226	1	620	4	11	3	1
8	118	0.101695	0	0	0	0.175	0.166667	620	4	11	3	1
8	72	0.0972222	0	0	0	0.191	0	621	4	11	5	1
8	19	0.0526316	0	0	0	0.076	1	620	4	11	7	1
8	59	0.0847458	0	0	0	0.173	0.166667	481	0	9	3	0
8	24	0.0416667	0	0	0	0.447	1	481	0	9	7	0
8	45	0.0222222	0	0	0	0.266	1	481	0	9	3	0
8	122	0.0819672	0	0	0	0.173	0.25	237	3	8	4	1
8	117	0.00854701	0	0	0	0.309	0.25	237	3	8	1	1
8	66	0.106061	0	0	0	0.035	0.166667	255	3	11	3	1
8	175	0.102857	0	0	0	0.07	0.166667	254	3	11	1	1
8	116	0.0517241	0	0	1	0.127	0	276	3	8	3	1
8	43	0.116279	0	0	0	0.141	0.2	237	2	6	3	1
8	91	0.10989	0	0	0	0.112	0	237	2	6	3	1
8	225	0.0666667	0	0	0	0.183	0	77	0	2	4	0
8	96	0.0520833	0	0	2	0.283	0	77	0	2	2	0
8	69	0.130435	0	0	0	0.075	0.166667	553	7	11	2	1
8	44	0.0909091	0	0	0	0.085	0.05	553	7	11	3	1
8	229	0.0829694	0	0	0	0.102	0.333333	553	7	11	2	1
8	46	0.0434783	0	0	0	0.305	0	554	7	11	4	1
8	111	0.0720721	0	0	0	0.227	0	217	0	3	4	0
8	53	0.113208	0	0	0	0.129	0	164	0	2	4	0
8	129	0.124031	0	0	0	0.552	1	386	2	10	3	1
8	9	0.111111	0	0	0	0.41	0.0833333	386	2	10	3	1
8	81	0.0740741	0	0	0	0.129	1	386	2	10	3	1
8	14	0.0714286	0	0	0	0.032	0	386	2	10	3	1
8	41	0.097561	0	0	0	0.084	0	146	1	8	3	0
8	61	0.0819672	0	0	0	0.192	0	146	1	8	4	0
8	79	0.0506329	0	0	0	0.029	0	146	1	8	4	0
8	12	0.0833333	0	0	0	0.248	0	129	1	5	4	1
8	18	0.111111	0	0	0	0.454	0.5	666	10	29	2	1
8	79	0.101266	0	0	0	0.219	0	666	10	29	3	1
8	10	0.1	0	0	0	0.239	0	666	10	29	3	1
8	105	0.0952381	0	0	0	0.232	0.5	666	10	29	3	1
8	12	0.0833333	0	0	0	0.234	1	666	10	29	3	1
8	180	0.0722222	0	0	0	0.125	0	666	10	29	3	1
8	74	0.0675676	0	0	0	0.096	0	666	10	29	4	1
8	147	0.0612245	0	0	0	0.117	0	666	10	29	3	1
8	36	0.0555556	0	0	0	0.096	0	666	10	29	7	1
8	65	0.107692	0	0	0	0.087	0	164	0	3	4	0
8	25	0.08	0	0	0	0.211	0	164	0	3	7	0
8	7	0.142857	0	0	0	0.079	0	241	2	6	3	1
8	204	0.107843	0	0	2	0.125	0	241	2	6	2	1
8	14	0.0714286	0	0	0	0.109	0	241	2	6	3	1
8	37	0.0540541	0	0	5	0.465	0	65	3	2	4	0
8	5	0.2	0	0	0	0.257	0	607	3	16	2	1
8	7	0.142857	0	0	0	0.109	0	607	3	16	2	1
8	63	0.0952381	0	0	0	0.035	0.0909091	607	3	16	4	1
8	108	0.0833333	0	0	0	0.141	0.2	607	3	16	3	1
8	72	0.0833333	0	0	0	0.192	0.2	607	3	16	3	1
8	17	0.0588235	0	0	0	0.206	0.0909091	606	3	16	3	1
8	23	0.0434783	0	0	0	0.132	0	607	3	16	3	1
8	11	0.0909091	0	0	0	0.052	0	99	0	8	2	0
8	108	0.0833333	0	0	0	0.3	0	99	0	8	6	0
8	17	0.0588235	0	0	0	0.306	0	99	0	8	3	0
8	99	0.0505051	0	0	0	0.022	0	99	0	8	3	0
8	24	0.0416667	0	0	0	0.077	0	99	0	8	7	0
8	36	0.0277778	0	0	0	0.144	0	99	0	8	4	0
8	7	0.142857	0	0	0	0.177	0	99	0	6	7	0
8	8	0.125	0	0	0	0.189	0	99	0	6	2	0
8	12	0.0833333	0	0	0	0.218	0	99	0	6	2	0
8	66	0.0757576	0	0	1	0.23	0	99	0	6	3	0
8	11	0.0909091	0	0	0	0.283	0	153	0	5	2	0
8	48	0.0833333	0	0	0	0.081	0	153	0	5	6	0
8	34	0.0588235	0	0	0	0.171	0	153	0	5	7	0
8	22	0.0454545	0	0	1	0.1	0	153	0	5	4	0
8	7	0.142857	0	0	0	0.376	0.5	470	5	12	2	1
8	20	0.1	0	0	0	0.476	1	471	5	12	3	1
8	20	0.05	0	0	0	0.281	0	471	5	12	2	1
8	15	0.0666667	0	0	1	0.063	0	118	1	5	4	0
8	20	0.05	0	0	0	0.141	0	118	1	5	3	0
8	33	0.030303	0	0	0	0.049	0	118	1	5	7	0
8	38	0.0789474	0	0	0	0.298	0.5	544	2	13	2	1
8	51	0.0784314	0	0	0	0.084	0	544	2	13	3	1
8	16	0.125	0	0	0	0.173	0.5	2793	17	58	2	1
8	265	0.109434	0	0	0	0.268	0.1	2793	17	58	1	1
8	191	0.0994764	0	0	1	0.02	0.333333	2793	17	58	3	1
8	174	0.0977011	0	0	0	0.071	0.166667	2793	17	58	2	1
8	63	0.0952381	0	0	0	0.293	0.333333	2793	17	58	2	1
8	117	0.0940171	0	0	0	0.081	0.5	2793	17	58	3	1
8	407	0.0933661	0	0	0	0.555	0	2793	17	58	1	1
8	11	0.0909091	0	0	0	0.172	0.5	2793	17	58	2	1
8	408	0.0857843	0	0	0	0.133	0.125	2793	17	58	3	1
8	12	0.0833333	0	0	0	0.71	1	2793	17	58	1	1
8	26	0.0769231	0	0	0	0.212	0.0666667	2793	17	58	7	1
8	53	0.0754717	0	0	0	0.06	0.142857	2793	17	58	1	1
8	67	0.0597015	0	0	0	0.152	0.333333	2793	17	58	2	1
8	67	0.0597015	0	0	0	0.199	0.5	2793	17	58	3	1
8	118	0.059322	0	0	0	0.117	0.5	2793	17	58	2	1
8	52	0.0576923	0	0	4	0.331	0	2793	17	58	4	1
8	90	0.0666667	0	0	1	0.078	0	53	0	2	4	0
8	118	0.0932203	0	0	1	0.157	0	212	1	4	3	0
8	68	0.0882353	0	0	1	0.263	0	212	1	4	3	0
8	68	0.0882353	0	0	1	0.045	0	212	1	4	4	0
8	110	0.0727273	0	0	0	0.161	0	488	2	5	4	1
8	32	0.03125	0	0	0	0.116	0	488	2	5	3	1
8	10	0.1	0	0	0	0.223	0.333333	795	3	9	3	1
8	84	0.0714286	0	0	0	0.072	0	795	3	9	3	1
8	77	0.0649351	0	0	0	0.108	0	795	3	9	4	1
8	40	0.025	0	0	0	0.066	1	795	3	9	3	1
8	103	0.0970874	0	0	0	0.029	0	365	1	6	3	0
8	47	0.0638298	0	0	0	0.079	0	365	1	6	3	0
8	109	0.0458716	0	0	0	0.163	0	42	1	3	3	0
8	6	0.166667	0	0	0	0.293	0.5	747	5	24	2	1
8	8	0.125	0	0	0	0.316	1	747	5	24	3	1
8	54	0.111111	0	0	0	0.177	0.5	747	5	24	1	1
8	29	0.103448	0	0	0	0.391	1	747	5	24	4	1
8	348	0.091954	0	0	0	0.248	0.333333	747	5	24	3	1
8	48	0.0833333	0	0	0	0.348	0.5	747	5	24	3	1
8	12	0.0833333	0	0	0	0.08	1	747	5	24	1	1
8	39	0.0769231	0	0	0	0.025	0.5	747	5	24	3	1
8	14	0.0714286	0	0	0	0.11	0.5	747	5	24	2	1
8	91	0.0659341	0	0	0	0.152	0.5	747	5	24	3	1
8	24	0.0416667	0	0	0	0.187	0.2	747	5	24	3	1
8	69	0.057971	0	0	0	0.397	1	324	0	2	7	0
8	5	0.2	0	0	0	0.081	1	568	3	16	3	1
8	7	0.142857	0	0	0	0.226	1	568	3	16	7	1
8	209	0.0861244	0	0	0	0.187	1	568	3	16	4	1
8	90	0.0666667	0	0	0	0.139	0.2	568	3	16	2	1
8	145	0.062069	0	0	0	0.099	1	568	3	16	3	1
8	111	0.0540541	0	0	0	0.251	0.5	568	3	16	3	1
8	19	0.0526316	0	0	0	0.253	1	40	0	3	7	0
8	15	0.133333	0	0	0	0.298	0	342	0	3	3	0
8	196	0.112245	0	0	0	0.249	0	342	0	3	3	0
8	53	0.0754717	0	0	0	0.228	1	342	0	3	7	0
8	95	0.105263	0	0	0	0.019	0.2	449	2	7	3	1
8	41	0.097561	0	0	1	0.021	0	449	2	7	3	1
8	32	0.0625	0	0	1	0.255	0	449	2	7	2	1
8	34	0.0588235	0	0	1	0.172	1	449	2	7	7	1
8	54	0.0740741	0	0	0	0.062	0	52	0	3	5	0
8	56	0.0535714	0	0	0	0.41	0	52	0	3	3	0
8	27	0.037037	0	0	0	0.296	1	52	0	3	7	0
8	43	0.116279	0	0	0	0.018	0	125	1	6	3	0
8	82	0.0487805	0	0	0	0.355	1	125	1	6	7	0
8	122	0.0737705	0	0	0	0.175	0.142857	367	8	5	4	1
8	11	0.0909091	0	0	0	0.051	0.166667	430	7	9	4	1
8	408	0.0955882	0	0	0	0.017	0.166667	283	5	5	3	1
8	5	0.2	0	0	0	0.104	0	36	0	2	4	0
8	26	0.115385	0	0	0	0.324	0	210	2	4	2	1
8	32	0.09375	0	0	0	0.232	0	210	2	4	4	1
8	79	0.113924	0	0	0	0.158	0.0833333	505	3	15	3	1
8	49	0.102041	0	0	0	0.192	0.0833333	505	3	15	1	1
8	153	0.0980392	0	0	0	0.361	0	506	3	15	8	1
8	294	0.0918367	0	0	0	0.016	0	506	3	15	3	1
8	99	0.0909091	0	0	0	0.68	0	506	3	15	4	1
8	160	0.06875	0	0	0	0.037	0	506	3	15	4	1
8	60	0.0333333	0	0	0	0.272	0	506	3	15	3	1
8	10	0.1	0	0	0	0.139	1	345	4	10	2	1
8	57	0.0701754	0	0	0	0.203	0	345	4	10	1	1
8	101	0.0693069	0	0	0	0.352	1	345	4	10	3	1
8	83	0.108434	0	0	0	0.512	1	616	8	10	1	1
8	10	0.1	0	0	0	0.385	1	616	8	10	2	1
8	109	0.0917431	0	0	0	0.426	0	616	8	10	3	1
8	82	0.0609756	0	0	0	0.386	1	616	8	10	3	1
8	15	0.133333	0	0	1	0.123	0	126	0	5	5	0
8	13	0.0769231	0	0	2	0.318	0	126	0	5	4	0
8	5	0.2	0	0	0	0.169	0	140	1	4	1	0
8	57	0.0877193	0	0	0	0.419	0	140	1	4	5	0
8	42	0.0714286	0	0	0	0.27	0	140	1	4	3	0
8	52	0.0576923	0	0	2	0.099	0	148	0	4	4	0
8	212	0.0849057	0	0	13	0.317	0	221	1	3	4	1
8	13	0.0769231	0	0	0	0.313	0	37	0	3	4	0
8	158	0.0189873	0	0	0	0.06	0	37	0	3	3	0
8	6	0.166667	0	0	0	0.26	1	350	2	7	2	1
8	10	0.1	0	0	0	0.494	1	350	2	7	2	1
8	47	0.0638298	0	0	6	0.54	0	350	2	7	4	1
8	16	0.125	0	0	1	0.371	0	287	1	9	3	1
8	122	0.0983607	0	0	0	0.2	0.166667	287	1	9	4	1
8	48	0.0833333	0	0	0	0.039	0.25	287	1	9	3	1
8	25	0.08	0	0	0	0.403	0.166667	287	1	9	3	1
8	64	0.078125	0	0	0	0.03	0.166667	394	1	9	4	1
8	62	0.0806452	0	0	0	0.209	0.166667	368	6	10	3	1
8	207	0.0772947	0	0	0	0.23	0.166667	368	6	10	3	1
8	14	0.0714286	0	0	1	0.246	0.0833333	368	6	10	3	1
8	668	0.0988024	0	0	0	0.184	0.166667	373	3	6	3	1
8	43	0.0697674	0	0	2	0.21	0	71	0	2	8	0
8	11	0.181818	0	0	0	0.313	0	136	1	8	4	0
8	58	0.0862069	0	0	0	0.432	0.166667	675	7	19	3	1
8	88	0.0795455	0	0	0	0.101	0	675	7	19	4	1
8	111	0.0720721	0	0	0	0.338	0	675	7	19	5	1
8	30	0.0666667	0	0	0	0.231	0	675	7	19	3	1
8	76	0.0526316	0	0	0	0.09	0	675	7	19	3	1
8	110	0.0363636	0	0	1	0.075	0	48	0	1	3	0
8	23	0.0869565	0	0	0	0.063	0	76	2	5	3	1
8	91	0.0659341	0	0	0	0.25	0.0384615	247	3	8	3	1
8	170	0.0764706	0	0	1	0.186	0.2	390	7	10	1	1
8	136	0.0735294	0	0	0	0.062	0	34	0	2	3	0
8	117	0.111111	0	0	0	0.306	0	411	5	9	4	1
8	45	0.0666667	0	0	0	0.278	1	411	5	9	2	1
8	60	0.1	0	0	0	0.122	0	400	1	3	4	0
8	52	0.0961538	0	0	0	0.242	0	41	1	4	3	0
8	275	0.0763636	0	0	0	0.126	0	41	1	4	3	0
8	100	0.13	0	0	0	0.049	0	487	0	6	4	0
8	93	0.0752688	0	0	0	0.246	0	487	0	6	4	0
8	73	0.0547945	0	0	0	0.114	0	487	0	6	3	0
8	8	0.125	0	0	0	0.163	0	557	5	7	4	0
8	10	0.1	0	0	1	0.178	0	271	0	2	4	0
8	121	0.0909091	0	0	0	0.162	1	577	2	10	3	1
8	60	0.0833333	0	0	0	0.258	0	577	2	10	3	1
8	28	0.0357143	0	0	0	0.435	0.333333	577	2	10	3	1
8	328	0.0884146	0	0	1	0.127	1	113	2	2	3	0
8	74	0.0540541	0	0	3	0.284	0	113	2	2	3	0
8	90	0.0444444	0	0	0	0.199	0	170	0	6	2	0
8	24	0.0416667	0	0	0	0.083	0	170	0	6	3	0
8	37	0.27027	0	0	0	0.338	1	828	1	41	4	0
8	29	0.137931	0	0	0	0.217	1	828	1	41	3	0
8	52	0.115385	0	0	0	0.388	1	828	1	41	1	0
8	45	0.0888889	0	0	0	0.061	0.5	828	1	41	3	0
8	93	0.0860215	0	0	0	0.231	0	828	1	41	8	0
8	59	0.0847458	0	0	0	0.104	1	828	1	41	2	0
8	36	0.0833333	0	0	0	0.07	1	828	1	41	3	0
8	12	0.0833333	0	0	0	0.072	1	828	1	41	2	0
8	25	0.08	0	0	0	0.143	1	828	1	41	3	0
8	151	0.0794702	0	0	0	0.139	1	828	1	41	6	0
8	209	0.0574163	0	0	0	0.17	1	828	1	41	8	0
8	1113	0.0763702	0	0	0	0.141	0.0666667	37	0	1	8	0
8	344	0.0784884	0	0	0	0.104	0.5	88	2	2	3	0
8	134	0.134328	0	0	0	0.171	0.25	35	0	2	9	0
8	16	0.0625	0	0	0	0.265	1	35	0	2	4	0
8	19	0.0526316	0	0	0	0.473	0.0909091	260	1	10	3	1
8	288	0.0694444	0	0	1	0.17	0	98	2	5	3	1
8	39	0.102564	0	0	0	0.256	0	53	0	4	4	0
8	22	0.0909091	0	0	0	0.161	0	53	0	4	4	0
8	49	0.102041	0	0	0	0.021	0	555	2	6	4	1
8	63	0.0952381	0	0	0	0.283	0	84	1	5	4	0
8	56	0.0892857	0	0	0	0.141	0	84	1	5	7	0
8	162	0.104938	0	0	0	0.266	0.333333	349	0	6	9	0
8	85	0.0941176	0	0	0	0.376	0	349	0	6	3	0
8	39	0.0769231	0	0	0	0.37	0	349	0	6	4	0
8	52	0.0769231	0	0	0	0.05	0	349	0	6	7	0
8	6	0.166667	0	0	0	0.457	0	105	0	4	4	0
8	142	0.0633803	0	0	1	0.231	1	105	0	4	3	0
8	30	0.133333	0	0	0	0.257	0.111111	1167	6	15	1	1
8	38	0.0789474	0	0	0	0.154	0	1167	6	15	7	1
8	100	0.04	0	0	0	0.374	0.111111	1167	6	15	4	1
8	4	0.25	0	0	0	0.363	0.333333	423	1	4	1	1
8	30	0.1	0	0	0	0.202	0	423	1	4	7	1
8	67	0.0597015	0	0	0	0.133	0	355	2	5	7	1
8	19	0.0526316	0	0	0	0.134	0.0909091	355	2	5	4	1
8	293	0.0955631	0	0	0	0.349	0	649	4	12	2	1
8	137	0.0948905	0	0	0	0.095	1	649	4	12	1	1
8	99	0.0707071	0	0	0	0.175	0.333333	648	4	12	3	1
8	44	0.0681818	0	0	1	0.268	0	106	0	6	7	0
8	17	0.0588235	0	0	2	0.217	0	106	0	6	4	0
8	41	0.0487805	0	0	0	0.132	0	106	0	6	3	0
8	10	0.1	0	0	0	0.195	0	35	0	4	4	0
8	243	0.0987654	0	0	0	0.225	0.333333	35	0	4	9	0
8	27	0.037037	0	0	0	0.16	0	35	0	4	4	0
8	33	0.151515	0	0	4	0.041	0	111	0	5	3	0
8	377	0.108753	0	0	0	0.338	0	139	2	6	2	0
8	70	0.0857143	0	0	0	0.262	0	139	2	6	3	0
8	270	0.0740741	0	0	0	0.03	0	139	2	6	4	0
8	70	0.0714286	0	0	0	0.119	0	413	3	12	3	1
8	11	0.0909091	0	0	1	0.377	0	57	1	4	3	0
8	7	0.142857	0	0	1	0.443	0	246	1	4	3	0
8	13	0.0769231	0	0	0	0.055	0	246	1	4	4	0
8	69	0.057971	0	0	0	0.072	1	397	2	8	3	1
8	33	0.121212	0	0	1	0.607	0	43	0	4	4	0
8	63	0.0793651	0	0	2	0.47	0	96	0	2	8	0
8	17	0.117647	0	0	0	0.378	0	93	0	6	3	0
8	46	0.0869565	0	0	0	0.361	0	93	0	6	4	0
8	24	0.125	0	0	2	0.186	0	415	6	7	3	1
8	72	0.0833333	0	0	0	0.052	0.1	415	6	7	1	1
8	12	0.25	0	0	0	0.203	0	614	4	10	1	1
8	44	0.113636	0	0	3	0.062	0	614	4	10	4	1
8	152	0.0592105	0	0	2	0.238	0	43	0	2	3	0
8	171	0.0584795	0	0	2	0.163	0	43	0	2	3	0
8	54	0.148148	0	0	0	0.083	0	36	0	4	5	0
8	249	0.0963855	0	0	0	0.145	0	36	0	4	3	0
8	152	0.0657895	0	0	0	0.17	0	36	0	4	3	0
8	97	0.0824742	0	0	0	0.108	0	44	0	5	2	0
8	233	0.0815451	0	0	0	0.042	0	44	0	5	6	0
8	223	0.0762332	0	0	0	0.019	0	44	0	5	3	0
8	54	0.0925926	0	0	0	0.41	0.0909091	166	2	5	3	1
8	155	0.0580645	0	0	0	0.119	0	166	2	5	3	1
8	98	0.102041	0	0	0	0.208	1	229	6	10	3	1
8	32	0.09375	0	0	0	0.211	0.333333	49	1	3	3	0
8	56	0.0892857	0	0	1	0.436	1	49	1	3	4	0
8	37	0.108108	0	0	0	0.058	0	164	1	3	3	0
8	113	0.0884956	0	0	0	0.116	0	164	1	3	3	0
8	16	0.0625	0	0	0	0.163	0	1645	65	17	3	1
8	121	0.0330579	0	0	0	0.157	1	1645	65	17	4	1
8	44	0.113636	0	0	0	0.096	0.1	419	4	10	4	1
8	125	0.088	0	0	0	0.165	0.1	419	4	10	4	1
8	5	0.2	0	0	0	0.611	0	248	1	6	7	0
8	27	0.0740741	0	0	0	0.53	0	248	1	6	1	0
8	37	0.027027	0	0	0	0.398	0	248	1	6	3	0
8	373	0.104558	0	0	0	0.145	0.333333	90	0	1	9	0
8	171	0.111111	0	0	0	0.16	1	1965	37	29	5	1
8	46	0.108696	0	0	0	0.367	0	1965	37	29	6	1
8	65	0.0769231	0	0	0	0.033	0	1965	37	29	4	1
8	81	0.0740741	0	0	0	0.035	0	1965	37	29	2	1
8	51	0.0196078	0	0	0	0.283	0	1965	37	29	3	1
8	204	0.102941	0	0	0	0.076	0.1	382	2	3	1	1
8	3	0.333333	0	0	0	0.466	0.111111	654	3	14	2	1
8	5	0.2	0	0	0	0.506	0.111111	654	3	14	1	1
8	164	0.109756	0	0	0	0.063	0.111111	653	3	14	3	1
8	230	0.104348	0	0	0	0.24	0.111111	654	3	14	3	1
8	195	0.0769231	0	0	0	0.402	0.111111	653	3	14	3	1
8	49	0.0612245	0	0	0	0.16	0	654	3	14	7	1
8	30	0.1	0	0	1	0.193	0	277	0	1	3	0
8	11	0.0909091	0	0	1	0.21	1	159	2	8	3	1
8	55	0.0727273	0	0	0	0.091	1	159	2	8	7	1
8	22	0.0909091	0	0	0	0.036	1	559	2	13	3	1
8	73	0.0821918	0	0	0	0.102	1	559	2	13	4	1
8	209	0.0813397	0	0	0	0.353	1	559	2	13	3	1
8	115	0.0695652	0	0	0	0.308	1	558	2	13	4	1
8	110	0.0636364	0	0	0	0.256	1	558	2	13	7	1
8	33	0.030303	0	0	0	0.08	1	558	2	13	7	1
8	4	0.25	0	0	0	0.157	0	124	0	10	1	0
8	200	0.11	0	0	0	0.265	1	124	0	10	4	0
8	26	0.0769231	0	0	0	0.17	1	124	0	10	3	0
8	37	0.0540541	0	0	0	0.383	1	124	0	10	7	0
8	134	0.0522388	0	0	0	0.207	0	124	0	10	2	0
8	20	0.05	0	0	0	0.136	1	124	0	10	3	0
8	199	0.0904523	0	0	0	0.124	0	134	1	6	5	1
8	131	0.10687	0	0	0	0.034	1	43	0	2	3	0
8	62	0.0806452	0	0	0	0.034	1	123	0	2	8	0
8	16	0.125	0	0	4	0.354	0	167	2	6	2	1
8	36	0.111111	0	0	0	0.081	0	141	0	3	3	0
8	105	0.0952381	0	0	0	0.334	0	141	0	3	4	0
8	92	0.0978261	0	0	0	0.179	1	518	3	12	3	1
8	91	0.0879121	0	0	0	0.084	0.1	517	3	12	2	1
8	16	0.0625	0	0	0	0.067	1	518	3	12	1	1
8	340	0.0764706	0	0	0	0.054	0	226	0	2	7	0
8	55	0.0909091	0	0	0	0.073	0.25	252	1	8	2	0
8	213	0.0798122	0	0	0	0.403	0.1	375	3	9	2	1
8	107	0.0747664	0	0	2	0.025	0	375	3	9	8	1
8	8	0.125	0	0	0	0.024	0	198	0	5	7	0
8	23	0.0869565	0	0	0	0.077	0	198	0	5	8	0
8	20	0.25	0	0	0	0.026	0	322	0	6	2	0
8	28	0.107143	0	0	0	0.067	0	322	0	6	2	0
8	211	0.104265	0	0	0	0.065	0	193	0	5	7	0
8	18	0.0555556	0	0	0	0.03	0	193	0	5	4	0
8	83	0.0722892	0	0	0	0.136	0	22	0	3	2	0
8	17	0.0588235	0	0	0	0.238	0	22	0	3	4	0
8	2	0.5	0	0	0	0.549	0.1	303	3	7	4	1
8	218	0.059633	0	0	0	0.483	0	303	3	7	4	1
8	98	0.0918367	0	0	0	0.089	0	455	6	12	3	1
8	11	0.0909091	0	0	0	0.225	0	73	0	4	4	0
8	94	0.0851064	0	0	0	0.058	0	73	0	4	2	0
8	5	0.2	0	0	0	0.429	0	294	0	6	3	0
8	196	0.0969388	0	0	0	0.153	1	75	2	3	9	0
8	89	0.0898876	0	0	1	0.232	0	516	5	12	4	0
8	85	0.0823529	0	0	1	0.074	0	516	5	12	8	0
8	25	0.08	0	0	0	0.154	0.1	515	5	12	3	0
8	87	0.0574713	0	0	0	0.089	1	515	5	12	3	0
8	71	0.0422535	0	0	1	0.195	0	515	5	12	2	0
8	30	0.0333333	0	0	0	0.67	1	515	5	12	3	0
8	374	0.0989305	0	0	0	0.471	0	226	2	6	4	1
8	15	0.0666667	0	0	0	0.585	0	147	1	4	3	1
8	107	0.0654206	0	0	0	0.416	0	147	1	4	2	1
8	42	0.0714286	0	0	0	0.237	0	549	1	5	3	1
8	165	0.10303	0	0	0	0.197	0	29	0	2	3	0
8	32	0.0625	0	0	0	0.331	1	29	0	2	7	0
8	91	0.131868	0	0	0	0.24	0	301	1	2	2	0
8	76	0.0394737	0	0	0	0.357	1	301	1	2	7	0
8	71	0.112676	0	0	0	0.054	0.0833333	907	4	19	3	1
8	144	0.0972222	0	0	0	0.107	1	907	4	19	3	1
8	33	0.0909091	0	0	0	0.035	0.0833333	907	4	19	3	1
8	146	0.0890411	0	0	1	0.021	1	907	4	19	2	1
8	164	0.0670732	0	0	0	0.107	0.5	907	4	19	1	1
8	72	0.0555556	0	0	0	0.232	1	907	4	19	7	1
8	20	0.05	0	0	0	0.089	1	907	4	19	2	1
8	10	0.1	0	0	0	0.236	0	415	1	6	4	1
8	51	0.0980392	0	0	0	0.457	0	415	1	6	2	1
8	188	0.0957447	0	0	0	0.16	0	415	1	6	3	1
8	8	0.125	0	0	0	0.088	1	768	10	14	3	1
8	57	0.122807	0	0	0	0.22	0.5	767	10	14	3	1
8	97	0.0927835	0	0	0	0.361	0	768	10	14	3	1
8	79	0.0759494	0	0	0	0.724	0	768	10	14	5	1
8	49	0.0612245	0	0	0	0.306	1	768	10	14	7	1
8	83	0.108434	0	0	0	0.044	1	488	3	10	1	1
8	386	0.0699482	0	0	0	0.137	0.111111	488	3	10	3	1
8	172	0.0872093	0	0	2	0.317	1	70	0	1	3	0
8	153	0.104575	0	0	0	0.262	0.0769231	42	0	1	8	0
8	152	0.0921053	0	0	0	0.084	1	38	0	2	8	0
8	112	0.0982143	0	0	0	0.116	0.5	230	1	6	3	1
8	193	0.0569948	0	0	0	0.076	0.5	230	1	6	3	1
8	361	0.0775623	0	0	0	0.285	1	213	1	5	7	1
8	46	0.0434783	0	0	0	0.013	0	106	0	2	7	0
8	147	0.0612245	0	0	2	0.409	0	64	0	2	8	0
8	70	0.0428571	0	0	0	0.171	0	64	0	2	7	0
8	75	0.106667	0	0	0	0.161	0	166	0	2	3	0
8	17	0.176471	0	0	0	0.203	0	55	0	3	3	0
8	265	0.0981132	0	0	2	0.14	0	55	0	3	3	0
8	4	0.25	0	0	0	0.074	0	598	17	15	7	1
8	6	0.166667	0	0	0	0.124	0.0666667	598	17	15	1	1
8	73	0.0958904	0	0	1	0.213	0	598	17	15	7	1
8	12	0.0833333	0	0	0	0.093	0.0666667	598	17	15	1	1
8	123	0.113821	0	0	0	0.465	0	210	0	3	3	0
8	72	0.138889	0	0	0	0.208	0	152	1	4	3	1
8	45	0.0444444	0	0	0	0.028	0	26	1	3	3	0
8	36	0.0277778	0	0	0	0.113	0	26	1	3	3	0
8	88	0.0227273	0	0	0	0.387	0	26	1	3	3	0
8	15	0.0666667	0	0	0	0.662	0	118	1	5	3	0
8	8	0.125	0	0	0	0.032	0	158	1	3	3	0
8	205	0.0829268	0	0	0	0.02	0	59	0	3	4	0
8	19	0.105263	0	0	0	0.225	0	108	0	2	4	0
8	77	0.12987	0	0	0	0.428	0	44	0	2	4	0
8	183	0.0765027	0	0	0	0.171	0	44	0	2	5	0
8	188	0.0797872	0	0	0	0.034	0	557	5	17	4	1
8	283	0.0706714	0	0	0	0.335	0	557	5	17	3	1
8	134	0.0223881	0	0	0	0.265	0	557	5	17	4	1
8	87	0.0574713	0	0	0	0.288	0	294	4	6	4	1
8	130	0.0923077	0	0	2	0.271	0	386	3	10	4	1
8	185	0.0756757	0	0	0	0.111	0	124	0	3	5	0
8	33	0.0606061	0	0	0	0.287	0	124	0	3	7	0
8	29	0.103448	0	0	0	0.051	0	42	0	3	1	0
8	11	0.0909091	0	0	0	0.132	0	42	0	3	3	0
8	29	0.0344828	0	0	0	0.134	0	42	0	3	1	0
8	6	0.166667	0	0	0	0.053	0	31	0	4	2	0
8	18	0.0555556	0	0	0	0.394	0	31	0	4	3	0
8	31	0.0322581	0	0	0	0.283	0	31	0	4	3	0
8	19	0.0526316	0	0	0	0.116	0	86	0	2	2	0
8	23	0.130435	0	0	0	0.443	1	381	3	6	2	0
8	237	0.105485	0	0	0	0.039	0.142857	381	3	6	1	0
8	260	0.0884615	0	0	0	0.347	0	381	3	6	3	0
8	12	0.0833333	0	0	0	0.028	0	381	3	6	2	0
8	24	0.0416667	0	0	0	0.161	0	381	3	6	6	0
8	16	0.0625	0	0	0	0.09	0	209	2	3	3	1
8	29	0.103448	0	0	0	0.134	0	333	0	6	3	0
8	169	0.0769231	0	0	0	0.098	0	333	0	6	3	0
8	26	0.0384615	0	0	0	0.072	0	333	0	6	2	0
8	27	0.037037	0	0	0	0.068	0	333	0	6	3	0
8	12	0.166667	0	0	1	0.121	0	339	0	7	3	0
8	127	0.0787402	0	0	6	0.014	0	339	0	7	3	0
8	145	0.0689655	0	0	1	0.268	1	339	0	7	3	0
8	16	0.0625	0	0	1	0.128	0	339	0	7	3	0
8	35	0.142857	0	0	1	0.171	0	38	0	1	4	0
8	48	0.125	0	0	0	0.223	0	419	0	5	3	0
8	120	0.1	0	0	0	0.233	1	419	0	5	3	0
8	38	0.0263158	0	0	0	0.108	1	419	0	5	7	0
8	32	0.09375	0	0	0	0.391	1	84	0	4	7	0
8	54	0.0555556	0	0	0	0.212	0	84	0	4	4	0
8	14	0.142857	0	0	0	0.197	1	112	0	6	2	0
8	160	0.08125	0	0	0	0.119	1	112	0	6	3	0
8	55	0.0545455	0	0	0	0.077	1	112	0	6	7	0
8	36	0.0555556	0	0	0	0.215	1	37	1	1	2	0
8	31	0.0645161	0	0	1	0.201	0	103	1	2	10	0
8	13	0.0769231	0	0	0	0.274	0	21	0	1	4	0
8	33	0.0606061	0	0	0	0.063	0	27	0	2	4	0
8	26	0.0384615	0	0	0	0.039	1	27	0	2	3	0
8	64	0.0625	0	0	0	0.228	0	26	1	2	4	0
8	72	0.0972222	0	0	0	0.226	0	33	0	3	4	0
8	3	0.333333	0	0	0	0.11	0.166667	708	6	12	3	1
8	92	0.0978261	0	0	0	0.089	0.2	281	1	5	1	1
8	7	0.142857	0	0	0	0.077	0.2	363	4	9	4	1
8	84	0.0714286	0	0	0	0.072	0.333333	363	4	9	3	1
8	50	0.1	0	0	0	0.21	0	84	1	4	2	0
8	77	0.0909091	0	0	0	0.175	0	84	1	4	4	0
8	61	0.0819672	0	0	0	0.404	0	84	1	4	1	0
8	22	0.0454545	0	0	0	0.41	0	84	1	4	2	0
8	13	0.153846	0	0	0	0.175	0.25	403	3	9	2	1
8	147	0.0884354	0	0	0	0.119	0	403	3	9	3	1
8	10	0.1	0	0	0	0.189	0	377	4	11	4	1
8	11	0.0909091	0	0	0	0.478	0.25	376	4	11	3	1
8	347	0.103746	0	0	0	0.075	0	295	4	7	3	1
8	131	0.10687	0	0	1	0.038	0	31	0	2	2	0
8	188	0.0851064	0	0	0	0.171	0	142	2	2	3	0
8	99	0.111111	0	0	0	0.175	0	160	2	3	3	1
8	25	0.08	0	0	0	0.126	0	160	2	3	4	1
8	158	0.101266	0	0	0	0.209	0	57	0	2	3	0
8	45	0.0888889	0	0	0	0.494	0	57	0	2	4	0
8	157	0.089172	0	0	0	0.245	0	56	0	2	4	0
8	17	0.0588235	0	0	0	0.069	0	56	0	2	4	0
8	116	0.0862069	0	0	1	0.477	0	125	2	4	4	0
8	64	0.078125	0	0	0	0.051	0	85	1	3	6	0
8	40	0.075	0	0	0	0.01	0	85	1	3	1	0
8	18	0.0555556	0	0	0	0.229	0	85	1	3	3	0
8	11	0.0909091	0	0	1	0.298	0	76	0	4	4	0
8	92	0.0869565	0	0	1	0.224	0	76	0	4	4	0
8	39	0.0769231	0	0	1	0.201	0	76	0	4	3	0
8	5	0.2	0	0	0	0.111	0	37	0	2	4	0
8	70	0.0857143	0	0	0	0.131	0	37	0	2	4	0
8	54	0.111111	0	0	0	0.086	0	99	1	5	3	0
8	65	0.0923077	0	0	1	0.204	0	99	1	5	4	0
8	147	0.0612245	0	0	3	0.026	0	99	1	5	3	0
8	20	0.05	0	0	1	0.203	0	99	1	5	4	0
8	9	0.111111	0	0	0	0.215	0	185	1	8	7	1
8	146	0.0753425	0	0	0	0.35	0	29	0	1	6	0
8	23	0.0434783	0	0	0	0.238	0.333333	493	4	16	3	1
8	35	0.0857143	0	0	0	0.068	0.2	400	2	12	3	1
8	45	0.0666667	0	0	0	0.276	0	400	2	12	5	1
8	178	0.0842697	0	0	0	0.303	1	188	1	3	4	1
8	43	0.116279	0	0	0	0.319	0.2	314	3	9	4	1
8	480	0.08125	0	0	0	0.294	1	314	3	9	3	1
8	152	0.0789474	0	0	0	0.229	1	314	3	9	3	1
8	4	0.25	0	0	0	0.292	0.5	375	2	9	2	1
8	90	0.122222	0	0	0	0.144	0.5	375	2	9	2	1
8	17	0.0588235	0	0	0	0.117	0.5	375	2	9	3	1
8	183	0.103825	0	0	0	0.292	0.333333	563	1	7	2	1
8	61	0.0655738	0	0	0	0.121	0	563	1	7	4	1
8	66	0.0757576	0	0	0	0.217	0	555	3	6	4	1
8	55	0.0727273	0	0	0	0.324	0.333333	555	3	6	2	1
8	320	0.109375	0	0	0	0.271	0.333333	797	2	10	1	1
8	144	0.0833333	0	0	0	0.19	0	797	2	10	3	1
8	23	0.130435	0	0	0	0.41	1	413	1	7	8	1
8	173	0.104046	0	0	0	0.083	0	52	1	4	3	0
8	105	0.0952381	0	0	0	0.308	0	52	1	4	3	0
8	80	0.05	0	0	0	0.297	0	52	1	4	3	0
8	193	0.108808	0	0	0	0.114	0	390	0	6	3	0
8	37	0.108108	0	0	0	0.053	0.25	390	0	6	4	0
8	44	0.0909091	0	0	0	0.125	0	390	0	6	4	0
8	36	0.0833333	0	0	0	0.254	0	390	0	6	3	0
8	49	0.0816327	0	0	0	0.042	0	62	0	5	3	0
8	34	0.147059	0	0	0	0.188	1	671	7	32	3	0
8	70	0.128571	0	0	0	0.28	0.5	671	7	32	4	0
8	72	0.125	0	0	0	0.089	1	671	7	32	3	0
8	13	0.0769231	0	0	0	0.221	1	671	7	32	7	0
8	106	0.0566038	0	0	0	0.304	1	671	7	32	3	0
8	111	0.0720721	0	0	1	0.141	1	144	3	6	1	1
8	36	0.0833333	0	0	0	0.206	1	23	0	2	3	0
8	20	0.05	0	0	0	0.122	0.333333	13	0	1	4	0
8	112	0.0982143	0	0	3	0.553	0	325	1	5	4	0
8	665	0.0706767	0	0	1	0.199	0	325	1	5	10	0
8	16	0.0625	0	0	0	0.515	0	325	1	5	3	0
8	64	0.109375	0	0	0	0.187	0.5	573	4	7	3	1
8	40	0.1	0	0	0	0.191	0	248	0	4	4	0
8	57	0.0877193	0	0	0	0.099	0	248	0	4	3	0
8	93	0.0860215	0	0	0	0.172	0	113	1	5	4	1
8	18	0.0555556	0	0	0	0.326	0	70	1	2	3	1
8	22	0.0454545	0	0	2	0.287	0	121	0	4	4	0
8	11	0.181818	0	0	0	0.046	0	74	0	2	4	0
8	20	0.1	0	0	0	0.744	0	74	0	2	1	0
8	135	0.0888889	0	0	0	0.188	0	50	2	4	4	1
8	393	0.0814249	0	0	0	0.103	0	50	2	4	4	1
8	13	0.0769231	0	0	1	0.446	0	37	1	2	4	0
8	3	0.333333	0	0	0	0.024	0.166667	1321	11	21	3	1
8	28	0.107143	0	0	0	0.229	0.5	1321	11	21	2	1
8	39	0.102564	0	0	0	0.145	0.25	1321	11	21	3	1
8	155	0.0903226	0	0	0	0.13	0.5	1321	11	21	2	1
8	188	0.0797872	0	0	0	0.229	0.2	1321	11	21	3	1
8	737	0.0746269	0	0	0	0.222	0.166667	1321	11	21	3	1
8	73	0.0821918	0	0	5	0.36	0	352	0	2	10	0
8	45	0.111111	0	0	0	0.533	1	795	5	14	9	1
8	97	0.0927835	0	0	0	0.249	0	795	5	14	8	1
8	32	0.0625	0	0	0	0.129	0	795	5	14	3	1
8	66	0.0606061	0	0	0	0.378	1	795	5	14	3	1
8	60	0.0833333	0	0	0	0.173	0	52	0	3	4	0
8	222	0.0810811	0	0	0	0.123	0	52	0	3	6	0
8	29	0.103448	0	0	1	0.184	0	162	1	4	3	0
8	98	0.0918367	0	0	1	0.139	0	191	3	2	4	0
8	190	0.0842105	0	0	1	0.187	0	23	0	1	4	0
8	279	0.129032	0	0	1	0.05	0	25	0	1	1	0
8	196	0.0612245	0	0	0	0.025	0.111111	276	4	7	1	1
8	136	0.0808824	0	0	0	0.13	0.111111	174	2	6	8	1
8	274	0.0693431	0	0	0	0.114	0	72	1	1	3	0
8	80	0.05	0	0	0	0.115	0	61	1	3	4	0
8	35	0.0571429	0	0	0	0.103	0	45	0	1	4	0
8	176	0.0909091	0	0	0	0.06	0	68	0	2	3	0
8	13	0.0769231	0	0	0	0.16	0	200	1	4	4	1
8	39	0.0769231	0	0	0	0.184	0	32	0	2	4	0
8	142	0.0704225	0	0	1	0.077	0	32	0	2	4	0
8	7	0.142857	0	0	0	0.322	0	16	0	1	4	0
8	97	0.103093	0	0	0	0.224	0	120	0	2	3	0
8	113	0.0530973	0	0	0	0.097	0	120	0	2	3	0
8	30	0.133333	0	0	0	0.339	0	136	1	4	1	0
8	124	0.120968	0	0	0	0.266	0	136	1	4	3	0
8	9	0.111111	0	0	0	0.136	0	136	1	4	4	0
8	3	0.333333	0	0	0	0.151	0	104	0	2	3	0
8	202	0.0693069	0	0	0	0.197	0	104	0	2	3	0
8	33	0.0606061	0	0	0	0.117	0	35	1	3	4	0
8	8	0.125	0	0	0	0.33	0	1049	8	30	1	1
8	97	0.123711	0	0	0	0.108	0	1049	8	30	3	1
8	83	0.0722892	0	0	0	0.059	0.5	1049	8	30	3	1
8	61	0.0655738	0	0	0	0.165	0.5	1049	8	30	3	1
8	104	0.0576923	0	0	0	0.135	0	1049	8	30	2	1
8	573	0.0418848	0	0	0	0.08	1	1049	8	30	3	1
8	78	0.115385	0	0	0	0.35	0	34	0	3	3	0
8	61	0.114754	0	0	0	0.114	0	34	0	3	3	0
8	135	0.125926	0	0	0	0.419	0.5	1249	45	17	1	1
8	56	0.125	0	0	0	0.1	0.125	1249	45	17	4	1
8	107	0.0934579	0	0	0	0.224	0	1249	45	17	3	1
8	97	0.0824742	0	0	0	0.099	0	1249	45	17	4	1
8	43	0.0930233	0	0	0	0.486	1	458	1	4	9	1
8	75	0.0933333	0	0	0	0.189	1	533	3	9	9	1
8	357	0.10084	0	0	0	0.288	0.2	373	1	3	3	1
8	180	0.111111	0	0	0	0.375	0	368	1	3	2	1
8	8	0.125	0	0	0	0.33	0.166667	497	2	7	1	1
8	48	0.0833333	0	0	0	0.018	0	497	2	7	5	1
8	19	0.0526316	0	0	0	0.268	0.166667	497	2	7	1	1
8	58	0.155172	0	0	0	0.29	0	37	0	3	2	0
8	58	0.103448	0	0	0	0.079	0	37	0	3	3	0
8	128	0.125	0	0	0	0.025	0.2	49	0	1	9	0
8	14	0.0714286	0	0	0	0.07	1	63	1	1	3	0
8	117	0.136752	0	0	0	0.171	0.2	42	1	1	9	0
8	3	0.333333	0	0	0	0.051	0.166667	418	6	18	1	1
8	78	0.0897436	0	0	0	0.163	0.333333	418	6	18	3	1
8	5	0.2	0	0	0	0.088	0	26	0	2	4	0
8	5	0.2	0	0	0	0.107	0	72	0	3	4	0
8	38	0.105263	0	0	0	0.032	0	72	0	3	9	0
8	80	0.075	0	0	0	0.066	0	72	0	3	10	0
8	47	0.0638298	0	0	0	0.406	0	64	2	4	4	1
8	46	0.0869565	0	0	0	0.125	0	51	0	2	4	0
8	15	0.0666667	0	0	0	0.151	0	51	0	2	4	0
8	13	0.0769231	0	0	0	0.083	0	109	1	2	4	0
8	100	0.07	0	0	0	0.098	0	109	1	2	3	0
8	8	0.125	0	0	0	0.15	0	27	0	2	4	0
8	36	0.0833333	0	0	0	0.105	0	50	0	1	4	0
8	4	0.25	0	0	0	0.049	0	123	0	2	4	0
8	33	0.151515	0	0	1	0.214	0	163	0	3	4	0
8	87	0.0804598	0	0	1	0.149	0	163	0	3	7	0
8	278	0.118705	0	0	0	0.027	0.0909091	507	9	9	2	1
8	208	0.0913462	0	0	0	0.158	0.5	507	9	9	3	1
8	89	0.0786517	0	0	0	0.304	0	507	9	9	4	1
8	19	0.105263	0	0	0	0.222	0	150	0	2	4	0
8	112	0.0178571	0	0	0	0.342	0	150	0	2	4	0
8	10	0.1	0	0	0	0.264	0	59	0	3	4	0
8	130	0.0769231	0	0	0	0.333	0	59	0	3	3	0
8	40	0.075	0	0	0	0.401	0	118	0	5	4	0
8	103	0.0776699	0	0	1	0.187	0	634	6	20	3	1
8	70	0.0714286	0	0	0	0.062	0.0833333	634	6	20	4	1
8	16	0.0625	0	0	4	0.174	0	634	6	20	4	1
8	26	0.0384615	0	0	0	0.418	0.111111	634	6	20	3	1
8	8	0.125	0	0	0	0.193	0	33	0	3	4	0
8	89	0.101124	0	0	1	0.139	0	236	3	6	5	1
8	88	0.0681818	0	0	0	0.234	0	236	3	6	3	1
8	71	0.0704225	0	0	0	0.183	0	181	1	5	3	1
8	65	0.0923077	0	0	0	0.054	0	536	6	13	4	1
8	29	0.0689655	0	0	0	0.286	0.166667	535	6	13	4	1
8	55	0.0363636	0	0	0	0.134	0	536	6	13	2	1
8	137	0.0291971	0	0	0	0.267	0	536	6	13	4	1
8	81	0.0864198	0	0	0	0.04	0	31	1	1	3	0
8	78	0.0769231	0	0	0	0.229	0	118	2	3	4	1
8	18	0.111111	0	0	0	0.32	0	30	0	2	4	0
8	100	0.11	0	0	0	0.088	0	94	2	2	2	1
8	134	0.11194	0	0	0	0.082	0	611	4	20	4	1
8	11	0.0909091	0	0	0	0.026	0.125	611	4	20	3	1
8	46	0.0652174	0	0	0	0.481	1	611	4	20	3	1
8	63	0.0634921	0	0	0	0.27	1	611	4	20	5	1
8	40	0.05	0	0	0	0.24	1	611	4	20	3	1
8	65	0.0461538	0	0	0	0.331	1	611	4	20	3	1
8	16	0.125	0	0	1	0.159	0	200	0	2	4	0
8	44	0.0909091	0	0	0	0.181	0	250	1	5	4	1
8	57	0.0877193	0	0	0	0.13	0	250	1	5	4	1
8	16	0.0625	0	0	0	0.071	0	250	1	5	4	1
8	19	0.105263	0	0	0	0.176	0.0769231	345	1	7	3	1
8	32	0.0625	0	0	0	0.184	0	345	1	7	7	1
8	131	0.0916031	0	0	0	0.161	0	314	1	11	3	1
8	142	0.0704225	0	0	0	0.108	0	313	1	11	2	1
8	128	0.0703125	0	0	0	0.353	0	313	1	11	2	1
8	74	0.0675676	0	0	0	0.131	0	313	1	11	3	1
8	45	0.0666667	0	0	0	0.32	0	313	1	11	7	1
8	193	0.0259067	0	0	0	0.261	0.2	313	1	11	1	1
8	149	0.114094	0	0	0	0.183	0.25	27	0	1	9	0
8	299	0.090301	0	0	0	0.176	0.25	67	0	1	9	0
8	22	0.0909091	0	0	0	0.247	0	26	1	1	2	0
8	13	0.230769	0	0	0	0.117	0	74	0	3	5	0
8	138	0.0797101	0	0	0	0.47	1	74	0	3	3	0
8	33	0.030303	0	0	0	0.161	0	74	0	3	3	0
8	110	0.127273	0	0	0	0.127	1	264	3	10	5	1
8	14	0.0714286	0	0	0	0.074	0	264	3	10	2	1
8	53	0.113208	0	0	0	0.295	0.0714286	557	6	19	3	1
8	118	0.0677966	0	0	0	0.11	0.5	557	6	19	4	1
8	25	0.04	0	0	1	0.296	0.0714286	557	6	19	1	1
8	14	0.0714286	0	0	0	0.027	0	121	1	3	2	0
8	16	0.125	0	0	0	0.019	0	78	0	2	4	0
8	12	0.0833333	0	0	0	0.134	0	118	0	3	4	0
8	2	0.5	0	0	0	0.15	0.25	314	3	5	2	0
8	3	0.333333	0	0	0	0.194	0	314	3	5	4	0
8	113	0.0973451	0	0	0	0.151	0.25	314	3	5	4	0
8	22	0.0909091	0	0	1	0.15	0	293	3	3	4	1
8	30	0.1	0	0	0	0.312	0	116	0	4	4	0
8	143	0.118881	0	0	0	0.362	0.1	2515	22	32	3	1
8	129	0.108527	0	0	0	0.482	0.111111	2515	22	32	4	1
8	12	0.0833333	0	0	0	0.16	0.05	2515	22	32	3	1
8	52	0.0769231	0	0	0	0.028	0.05	2515	22	32	3	1
8	42	0.0714286	0	0	0	0.311	0.05	2515	22	32	3	1
8	91	0.10989	0	0	0	0.195	1	145	0	3	3	0
8	23	0.130435	0	0	0	0.159	0.5	1310	6	29	3	1
8	40	0.125	0	0	0	0.44	0.111111	1310	6	29	2	1
8	8	0.125	0	0	0	0.162	1	1310	6	29	2	1
8	8	0.125	0	0	0	0.294	0.111111	1310	6	29	4	1
8	113	0.123894	0	0	0	0.386	0.111111	1310	6	29	4	1
8	123	0.113821	0	0	0	0.102	1	1310	6	29	1	1
8	10	0.1	0	0	0	0.09	0.333333	1310	6	29	1	1
8	92	0.0978261	0	0	0	0.094	0.5	1310	6	29	1	1
8	130	0.0846154	0	0	0	0.152	1	1310	6	29	3	1
8	60	0.0833333	0	0	0	0.108	1	1310	6	29	2	1
8	12	0.0833333	0	0	0	0.132	0.333333	1310	6	29	1	1
8	347	0.0806916	0	0	0	0.117	0.5	1310	6	29	1	1
8	189	0.0582011	0	0	0	0.228	0.5	1310	6	29	6	1
8	54	0.0555556	0	0	0	0.125	0.111111	1310	6	29	3	1
8	92	0.0543478	0	0	0	0.205	0.5	1310	6	29	1	1
8	35	0.0285714	0	0	0	0.357	1	1310	6	29	5	1
8	35	0.0285714	0	0	0	0.195	0.2	436	0	2	3	1
8	10	0.1	0	0	0	0.058	0.0714286	742	5	14	3	1
8	215	0.0883721	0	0	0	0.178	0.333333	742	5	14	4	1
8	85	0.0941176	0	0	0	0.078	0	406	1	3	3	0
8	105	0.0666667	0	0	0	0.558	1	50	0	1	3	0
8	31	0.0967742	0	0	0	0.097	1	44	1	1	2	0
8	91	0.0879121	0	0	0	0.216	1	27	0	1	4	0
8	130	0.115385	0	0	0	0.076	0.25	56	0	1	9	0
8	119	0.092437	0	0	0	0.123	1	225	2	5	4	1
8	47	0.0425532	0	0	0	0.016	0.0769231	225	2	5	3	1
8	65	0.0615385	0	0	0	0.368	0	244	2	6	3	1
8	42	0.047619	0	0	0	0.367	0	244	2	6	4	1
8	9	0.111111	0	0	0	0.447	0	39	0	2	4	0
8	195	0.0769231	0	0	0	0.095	0	39	0	2	4	0
8	16	0.125	0	0	0	0.146	0	36	0	3	4	0
8	26	0.0769231	0	0	0	0.128	0	36	0	3	3	0
8	65	0.0769231	0	0	0	0.158	0.2	430	1	6	4	1
8	25	0.08	0	0	0	0.15	0	30	0	2	3	0
8	43	0.0232558	0	0	0	0.23	0	30	0	2	7	0
8	30	0.0333333	0	0	0	0.039	0	42	0	4	4	0
8	63	0.031746	0	0	0	0.073	0	42	0	4	7	0
8	143	0.104895	0	0	0	0.045	0.0909091	269	4	8	3	1
8	84	0.0952381	0	0	0	0.246	0	269	4	8	3	1
8	67	0.0895522	0	0	0	0.018	0	269	4	8	3	1
8	24	0.0416667	0	0	0	0.22	0	269	4	8	7	1
8	13	0.153846	0	0	2	0.088	0	149	1	4	3	1
8	24	0.125	0	0	0	0.233	0	149	1	4	4	1
8	28	0.0714286	0	0	0	0.127	0	149	1	4	3	1
8	40	0.125	0	0	0	0.276	0	184	2	4	2	1
8	58	0.103448	0	0	0	0.201	0	184	2	4	3	1
8	52	0.0769231	0	0	0	0.06	0	184	2	4	4	1
8	50	0.12	0	0	0	0.285	0.0526316	1147	9	29	3	1
8	70	0.1	0	0	0	0.132	0.166667	1147	9	29	3	1
8	95	0.0947368	0	0	0	0.129	0	1147	9	29	5	1
8	11	0.0909091	0	0	0	0.127	0	1147	9	29	2	1
8	149	0.0671141	0	0	0	0.121	0.111111	1147	9	29	2	1
8	136	0.0588235	0	0	2	0.249	0	381	5	7	3	1
8	114	0.0438596	0	0	10	0.2	0	381	5	7	3	1
8	389	0.0771208	0	0	0	0.025	0	172	0	2	1	0
8	96	0.0729167	0	0	0	0.092	0	172	0	2	7	0
8	43	0.0930233	0	0	0	0.06	0.05	386	6	8	1	1
8	140	0.0642857	0	0	0	0.049	0	386	6	8	4	1
8	16	0.125	0	0	0	0.48	0	96	0	4	7	0
8	116	0.12069	0	0	0	0.484	0	96	0	4	3	0
8	27	0.0740741	0	0	0	0.091	0	96	0	4	2	0
8	16	0.125	0	0	0	0.131	0	91	0	1	7	0
8	37	0.0540541	0	0	0	0.11	0	132	1	4	7	0
8	19	0.0526316	0	0	0	0.365	0	157	0	2	7	0
8	22	0.0909091	0	0	0	0.192	0	141	0	3	7	0
8	13	0.0769231	0	0	0	0.109	0	141	0	3	2	0
8	9	0.111111	0	0	0	0.249	1	460	2	11	8	1
8	21	0.047619	0	0	0	0.316	0	483	5	5	7	1
8	131	0.0763359	0	0	0	0.434	1	478	1	6	3	1
8	315	0.0666667	0	0	0	0.235	0.0833333	478	1	6	7	1
8	121	0.0495868	0	0	0	0.064	1	478	1	6	4	1
8	23	0.0434783	0	0	0	0.236	0	478	1	6	7	1
8	91	0.10989	0	0	0	0.098	0.333333	498	1	4	3	1
8	105	0.0761905	0	0	2	0.371	0	498	1	4	3	1
8	30	0.0333333	0	0	1	0.167	0	498	1	4	7	1
8	40	0.075	0	0	0	0.139	0.142857	386	1	2	1	1
8	30	0.0666667	0	0	0	0.038	0	477	2	6	7	1
8	124	0.0725806	0	0	0	0.109	0	444	1	4	3	1
8	30	0.0666667	0	0	1	0.081	0	444	1	4	7	1
8	12	0.166667	0	0	0	0.047	0	39	0	2	7	0
8	45	0.111111	0	0	0	0.095	0	84	1	5	6	0
8	9	0.111111	0	0	0	0.318	1	84	1	5	3	0
8	37	0.0810811	0	0	0	0.146	0	84	1	5	8	0
8	33	0.0606061	0	0	0	0.173	0	84	1	5	7	0
8	132	0.0909091	0	0	0	0.049	0	309	0	2	3	0
8	62	0.0967742	0	0	0	0.088	0.0833333	119	4	3	7	1
8	48	0.0833333	0	0	0	0.287	1	682	1	17	3	0
8	53	0.132075	0	0	1	0.339	1	286	1	11	3	1
8	20	0.1	0	0	2	0.138	1	40	0	1	4	0
8	86	0.0930233	0	0	3	0.337	1	142	1	5	4	1
8	66	0.0909091	0	0	5	0.123	0	142	1	5	3	1
8	6	0.166667	0	0	0	0.263	0	197	1	6	4	1
8	87	0.0804598	0	0	0	0.105	0	197	1	6	3	1
8	4	0.25	0	0	0	0.24	0	161	1	1	2	0
8	32	0.09375	0	0	2	0.153	0	33	1	2	3	0
8	7	0.142857	0	0	0	0.058	0	188	1	2	4	0
8	46	0.108696	0	0	0	0.122	0	188	1	2	3	0
8	22	0.0909091	0	0	0	0.072	0	240	3	5	3	0
8	46	0.0869565	0	0	0	0.212	0	240	3	5	5	0
8	81	0.0740741	0	0	0	0.174	0	240	3	5	9	0
8	7	0.142857	0	0	0	0.365	0.0833333	790	7	23	7	1
8	275	0.116364	0	0	0	0.091	0.0769231	790	7	23	1	1
8	177	0.0734463	0	0	0	0.129	0.0833333	790	7	23	4	1
8	28	0.0714286	0	0	0	0.109	0.333333	790	7	23	3	1
8	30	0.0666667	0	0	0	0.381	0.0833333	790	7	23	4	1
8	94	0.0638298	0	0	0	0.118	0.0833333	790	7	23	3	1
8	328	0.0579268	0	0	0	0.077	0.0769231	790	7	23	1	1
8	15	0.2	0	0	0	0.357	0.2	975	6	49	3	0
8	10	0.2	0	0	0	0.15	0	975	6	49	2	0
8	39	0.102564	0	0	0	0.635	0	975	6	49	3	0
8	10	0.1	0	0	0	0.12	0	975	6	49	2	0
8	11	0.0909091	0	0	0	0.063	0.0833333	975	6	49	3	0
8	156	0.0833333	0	0	0	0.372	0	975	6	49	3	0
8	102	0.0588235	0	0	0	0.312	0	65	0	1	3	0
8	249	0.0682731	0	0	0	0.355	0	146	0	1	8	0
8	74	0.0675676	0	0	0	0.245	0	451	6	7	7	1
8	104	0.0961538	0	0	0	0.193	1	311	2	5	1	1
8	97	0.0721649	0	0	0	0.168	0	311	2	5	3	1
8	24	0.0416667	0	0	0	0.224	0	437	1	4	1	1
8	23	0.0869565	0	0	0	0.463	0	28	0	2	4	0
8	194	0.056701	0	0	0	0.151	0	28	0	2	3	0
8	77	0.0519481	0	0	0	0.116	0.0555556	355	5	5	3	1
8	5	0.2	0	0	0	0.024	0	339	4	5	1	1
8	15	0.133333	0	0	0	0.156	0	758	11	31	4	1
8	75	0.12	0	0	0	0.181	0	758	11	31	2	1
8	36	0.111111	0	0	0	0.137	0.0833333	758	11	31	4	1
8	9	0.111111	0	0	0	0.123	0.142857	758	11	31	3	1
8	128	0.0859375	0	0	0	0.097	1	758	11	31	4	1
8	53	0.0754717	0	0	0	0.231	0.0769231	758	11	31	1	1
8	59	0.0677966	0	0	0	0.06	0.5	758	11	31	3	1
8	30	0.0333333	0	0	0	0.287	0.0769231	758	11	31	3	1
8	30	0.0666667	0	0	1	0.156	1	89	0	2	3	0
8	631	0.0633914	0	0	1	0.134	0	89	0	2	8	0
8	150	0.0866667	0	0	0	0.019	0	77	0	2	5	0
8	52	0.0961538	0	0	0	0.132	0	126	1	4	7	0
8	59	0.0677966	0	0	0	0.143	1	23	0	2	3	0
8	38	0.105263	0	0	3	0.201	1	100	1	4	10	1
8	93	0.0752688	0	0	2	0.29	1	100	1	4	4	1
8	52	0.0576923	0	0	0	0.175	0.0769231	477	6	10	3	1
8	21	0.047619	0	0	0	0.215	1	477	6	10	8	1
8	6	0.166667	0	0	0	0.145	1	124	0	3	2	0
8	191	0.115183	0	0	0	0.259	1	124	0	3	9	0
8	25	0.04	0	0	0	0.066	1	124	0	3	2	0
8	114	0.0789474	0	0	0	0.104	1	523	2	7	9	1
8	68	0.0735294	0	0	0	0.02	1	523	2	7	3	1
8	78	0.141026	0	0	0	0.072	0.0909091	384	2	3	4	0
8	23	0.0434783	0	0	1	0.243	0.5	328	1	3	2	0
8	29	0.137931	0	0	0	0.039	0.5	423	1	4	3	1
8	50	0.12	0	0	0	0.372	0.5	423	1	4	3	1
8	51	0.137255	0	0	0	0.223	0	260	3	9	2	1
8	88	0.0795455	0	0	1	0.053	1	260	3	9	2	1
8	29	0.0689655	0	0	0	0.087	1	39	0	1	4	0
8	207	0.120773	0	0	0	0.14	0.5	27	0	1	9	0
8	57	0.0526316	0	0	0	0.254	0.0769231	107	6	3	3	1
8	162	0.123457	0	0	0	0.189	0.5	19	1	1	9	0
8	61	0.0819672	0	0	0	0.194	0.333333	274	3	5	1	1
8	14	0.0714286	0	0	1	0.115	0	200	1	2	4	0
8	17	0.0588235	0	0	0	0.086	0	199	1	2	4	0
8	33	0.151515	0	0	0	0.278	1	369	1	8	3	0
8	116	0.0948276	0	0	0	0.293	0.125	369	1	8	1	0
8	35	0.0857143	0	0	0	0.184	0.125	369	1	8	2	0
8	123	0.0813008	0	0	0	0.219	0	369	1	8	7	0
8	109	0.0550459	0	0	0	0.063	0	369	1	8	3	0
8	37	0.027027	0	0	0	0.026	0	369	1	8	7	0
8	34	0.117647	0	0	0	0.3	0	218	0	4	1	0
8	69	0.0869565	0	0	2	0.403	0	218	0	4	9	0
8	42	0.047619	0	0	0	0.143	0	218	0	4	7	0
8	21	0.0952381	0	0	0	0.236	0.111111	466	5	13	4	1
8	77	0.0909091	0	0	0	0.225	0	467	5	13	7	1
8	55	0.0909091	0	0	0	0.23	0	467	5	13	6	1
8	154	0.0649351	0	0	0	0.206	0	467	5	13	3	1
8	115	0.130435	0	0	0	0.633	0	491	4	15	6	1
8	107	0.0841121	0	0	0	0.469	0.142857	491	4	15	3	1
8	70	0.0714286	0	0	0	0.234	0	491	4	15	3	1
8	6	0.166667	0	0	0	0.115	0	20	0	2	4	0
8	23	0.0869565	0	0	0	0.17	0	20	0	2	7	0
8	8	0.125	0	0	0	0.274	0	42	0	2	4	0
8	23	0.0869565	0	0	0	0.405	0	42	0	2	7	0
8	49	0.0612245	0	0	0	0.247	0	23	0	1	7	0
8	12	0.0833333	0	0	0	0.312	0	23	0	1	3	0
8	31	0.16129	0	0	0	0.091	0	43	0	2	3	0
8	32	0.09375	0	0	0	0.308	0	43	0	2	4	0
8	104	0.105769	0	0	1	0.052	0	25	0	2	3	0
8	19	0.105263	0	0	0	0.394	0	25	0	2	3	0
8	138	0.108696	0	0	0	0.03	0	499	2	14	6	1
8	160	0.10625	0	0	0	0.199	1	499	2	14	4	1
8	79	0.0886076	0	0	0	0.097	0.0714286	499	2	14	1	1
8	180	0.0833333	0	0	0	0.072	0.5	499	2	14	4	1
8	119	0.134454	0	0	0	0.469	1	179	0	1	9	0
8	5	0.2	0	0	0	0.24	0	45	1	2	4	0
8	21	0.142857	0	0	0	0.346	0	228	1	4	4	0
8	33	0.121212	0	0	0	0.346	0	228	1	4	3	0
8	35	0.142857	0	0	1	0.059	0	289	0	4	4	0
8	25	0.08	0	0	1	0.067	0	289	0	4	5	0
8	59	0.0847458	0	0	0	0.163	0.5	500	9	13	3	1
8	16	0.0625	0	0	0	0.053	0	500	9	13	3	1
8	44	0.113636	0	0	0	0.076	0	253	0	7	4	0
8	55	0.0909091	0	0	0	0.049	0	253	0	7	5	0
8	111	0.0900901	0	0	0	0.303	0	253	0	7	3	0
8	197	0.0609137	0	0	0	0.039	1	391	5	11	3	1
8	98	0.0918367	0	0	0	0.082	0	83	0	2	10	0
8	20	0.05	0	0	1	0.34	0.5	415	1	6	5	1
8	10	0.1	0	0	0	0.199	0.125	333	1	5	3	1
8	48	0.0625	0	0	0	0.18	0.125	333	1	5	2	1
8	289	0.0726644	0	0	0	0.068	0.5	370	0	2	3	0
8	27	0.111111	0	0	0	0.305	1	315	2	5	3	1
8	147	0.108844	0	0	0	0.024	0	315	2	5	5	1
8	117	0.0854701	0	0	0	0.328	0	486	5	7	3	1
8	108	0.037037	0	0	0	0.171	1	486	5	7	3	1
8	137	0.080292	0	0	0	0.014	1	26	0	1	3	0
8	128	0.078125	0	0	0	0.208	1	80	0	2	1	0
8	236	0.105932	0	0	1	0.075	1	28	1	1	9	0
8	60	0.0833333	0	0	0	0.209	0	256	0	2	10	0
8	23	0.130435	0	0	0	0.183	1	677	5	31	3	1
8	83	0.120482	0	0	0	0.147	0.5	677	5	31	2	1
8	78	0.115385	0	0	0	0.358	0.0769231	677	5	31	3	1
8	19	0.105263	0	0	0	0.066	0.0769231	677	5	31	1	1
8	10	0.1	0	0	0	0.049	1	677	5	31	3	1
8	268	0.0970149	0	0	0	0.241	0	677	5	31	4	1
8	94	0.0957447	0	0	0	0.028	0	677	5	31	3	1
8	45	0.0888889	0	0	0	0.308	0.0769231	677	5	31	4	1
8	58	0.0862069	0	0	0	0.063	0	677	5	31	7	1
8	201	0.079602	0	0	0	0.06	1	677	5	31	4	1
8	5	0.2	0	0	0	0.089	1	48	0	3	2	0
8	51	0.117647	0	0	0	0.196	0	48	0	3	4	0
8	132	0.0909091	0	0	0	0.166	0.166667	534	6	13	4	1
8	36	0.0833333	0	0	0	0.206	0.166667	533	6	13	3	1
8	63	0.0793651	0	0	0	0.312	0.166667	534	6	13	3	1
8	25	0.04	0	0	0	0.166	1	534	6	13	4	1
8	78	0.0897436	0	0	0	0.221	0	59	1	3	3	0
8	278	0.0611511	0	0	0	0.02	0	59	1	3	8	0
8	88	0.125	0	0	0	0.167	0.5	431	3	19	2	1
8	43	0.0930233	0	0	0	0.482	0.1	431	3	19	4	1
8	746	0.0723861	0	0	0	0.026	0.0833333	431	3	19	4	1
8	28	0.0714286	0	0	0	0.371	0.1	431	3	19	7	1
8	44	0.0681818	0	0	0	0.024	0.0833333	431	3	19	2	1
8	67	0.0447761	0	0	0	0.404	0	431	3	19	7	1
8	123	0.0894309	0	0	0	0.049	0.142857	537	2	10	1	1
8	219	0.0776256	0	0	0	0.29	0	537	2	10	7	1
8	53	0.0754717	0	0	1	0.134	0.142857	537	2	10	3	1
8	165	0.0727273	0	0	0	0.329	0.142857	537	2	10	3	1
8	7	0.142857	0	0	2	0.011	0	643	3	15	7	1
8	90	0.0666667	0	0	2	0.119	0	643	3	15	6	1
8	10	0.2	0	0	2	0.614	0	510	5	12	2	1
8	137	0.116788	0	0	2	0.103	0	511	5	12	4	1
8	38	0.0789474	0	0	0	0.307	0	511	5	12	3	1
8	181	0.0718232	0	0	0	0.243	0	510	5	12	3	1
8	62	0.0806452	0	0	0	0.194	0	60	0	2	3	0
8	269	0.0743494	0	0	0	0.296	0	297	2	10	4	1
8	23	0.0434783	0	0	0	0.037	1	297	2	10	3	1
8	18	0.111111	0	0	0	0.201	0.125	1495	16	18	1	1
8	9	0.111111	0	0	0	0.309	0.142857	1495	16	18	1	1
8	179	0.0893855	0	0	0	0.173	1	1495	16	18	6	1
8	77	0.103896	0	0	0	0.061	0.166667	374	1	9	3	1
8	184	0.0706522	0	0	0	0.342	0.166667	374	1	9	3	1
8	31	0.129032	0	0	0	0.374	1	393	6	6	3	1
8	26	0.0769231	0	0	0	0.306	1	103	0	1	3	0
8	21	0.0952381	0	0	0	0.081	0	127	0	3	1	0
8	86	0.0930233	0	0	0	0.174	0	127	0	3	7	0
8	30	0.2	0	0	0	0.246	0	43	0	2	3	0
8	18	0.0555556	0	0	0	0.355	1	43	0	2	3	0
8	215	0.106977	0	0	0	0.052	0.333333	193	0	4	3	0
8	90	0.0444444	0	0	0	0.071	1	193	0	4	3	0
8	25	0.12	0	0	0	0.101	0	183	0	5	2	0
8	34	0.0882353	0	0	0	0.067	0	183	0	5	2	0
8	88	0.0795455	0	0	0	0.11	0	183	0	5	4	0
8	17	0.0588235	0	0	0	0.27	1	183	0	5	3	0
8	2	0.5	0	0	0	0.199	0	177	1	5	2	1
8	8	0.25	0	0	0	0.02	0	177	1	5	3	1
8	33	0.121212	0	0	2	0.234	0	177	1	5	3	1
8	30	0.133333	0	0	0	0.222	0	278	2	5	8	1
8	43	0.0697674	0	0	0	0.128	0.2	278	2	5	4	1
8	29	0.0689655	0	0	0	0.289	0	278	2	5	4	1
8	8	0.125	0	0	0	0.219	0	103	0	7	2	0
8	109	0.110092	0	0	0	0.09	0	103	0	7	1	0
8	29	0.103448	0	0	0	0.155	0	103	0	7	3	0
8	158	0.101266	0	0	0	0.171	0	103	0	7	4	0
8	15	0.0666667	0	0	0	0.062	1	103	0	7	3	0
8	22	0.136364	0	0	0	0.138	0	254	0	7	3	0
8	74	0.0945946	0	0	0	0.28	0.5	254	0	7	2	0
8	44	0.0909091	0	0	0	0.431	0	254	0	7	4	0
8	138	0.0724638	0	0	0	0.039	0	254	0	7	4	0
8	64	0.0625	0	0	2	0.01	1	33	0	2	3	0
8	303	0.108911	0	0	1	0.273	0	39	0	1	3	0
8	77	0.0909091	0	0	0	0.294	0.25	607	2	7	3	1
8	13	0.0769231	0	0	0	0.294	0	607	2	7	2	1
8	82	0.0609756	0	0	0	0.4	1	607	2	7	3	1
8	18	0.0555556	0	0	0	0.123	0.25	607	2	7	3	1
8	35	0.114286	0	0	0	0.25	1	559	1	15	3	1
8	95	0.105263	0	0	0	0.084	0.5	559	1	15	2	1
8	17	0.0588235	0	0	0	0.06	0.333333	559	1	15	3	1
8	23	0.0434783	0	0	0	0.139	0.5	559	1	15	3	1
8	35	0.0857143	0	0	0	0.195	1	359	0	3	3	0
8	6	0.166667	0	0	0	0.024	0	120	0	6	2	0
8	32	0.15625	0	0	0	0.229	1	120	0	6	3	0
8	31	0.0967742	0	0	0	0.013	0	120	0	6	1	0
8	17	0.0588235	0	0	0	0.088	1	120	0	6	2	0
8	21	0.0952381	0	0	0	0.092	0	503	2	4	5	1
8	22	0.0909091	0	0	0	0.207	0	87	0	2	5	0
8	443	0.0880361	0	0	0	0.24	1	87	0	2	3	0
8	6	0.166667	0	0	0	0.331	0.5	60	0	2	3	0
8	12	0.0833333	0	0	0	0.029	0.5	25	0	1	3	0
8	84	0.0833333	0	0	0	0.199	0.5	87	1	4	3	1
8	51	0.0980392	0	0	0	0.159	0	136	1	5	4	1
8	37	0.135135	0	0	0	0.318	0	25	0	2	4	0
8	16	0.125	0	0	0	0.086	0	86	2	4	4	1
8	104	0.0673077	0	0	0	0.202	0.333333	273	4	6	3	1
8	92	0.0326087	0	0	0	0.168	0.25	365	1	7	3	1
8	80	0.0875	0	0	0	0.475	0	238	2	4	4	0
8	95	0.0526316	0	0	0	0.146	0	44	0	3	4	0
8	111	0.0810811	0	0	0	0.053	0	400	1	6	4	1
8	21	0.142857	0	0	0	0.038	0.25	318	2	7	4	1
8	193	0.0829016	0	0	0	0.017	0.25	318	2	7	1	1
8	85	0.0823529	0	0	0	0.013	0	318	2	7	5	1
8	73	0.0958904	0	0	0	0.123	0	110	0	2	8	0
8	61	0.0655738	0	0	0	0.163	0	86	2	3	4	0
8	167	0.11976	0	0	0	0.221	1	559	4	14	4	1
8	56	0.0535714	0	0	0	0.258	0.0666667	559	4	14	7	1
8	64	0.046875	0	0	0	0.133	1	559	4	14	3	1
8	19	0.157895	0	0	0	0.409	1	126	2	6	3	1
8	29	0.0689655	0	0	0	0.089	0.0833333	81	1	3	3	1
8	9	0.111111	0	0	0	0.303	1	360	3	8	3	1
8	287	0.0836237	0	0	0	0.306	1	360	3	8	3	1
8	26	0.115385	0	0	0	0.033	0	251	0	2	4	0
8	12	0.166667	0	0	0	0.149	0	160	0	2	4	0
8	57	0.0877193	0	0	0	0.105	0	160	0	2	3	0
8	57	0.0701754	0	0	3	0.052	0	670	5	12	9	1
8	18	0.111111	0	0	0	0.325	0	161	1	2	4	0
8	102	0.0784314	0	0	0	0.237	0	126	0	2	4	0
8	25	0.04	0	0	0	0.069	0	126	0	2	5	0
8	12	0.0833333	0	0	0	0.238	1	246	2	4	3	0
8	61	0.0819672	0	0	1	0.228	0	246	2	4	7	0
8	62	0.0967742	0	0	1	0.053	1	589	5	15	8	1
8	70	0.0714286	0	0	0	0.21	0.25	589	5	15	2	1
8	89	0.0786517	0	0	0	0.051	0	229	0	4	4	0
8	54	0.0740741	0	0	0	0.139	0.142857	229	0	4	3	0
8	72	0.0416667	0	0	0	0.103	1	1778	13	24	4	0
8	128	0.0234375	0	0	0	0.017	1	1778	13	24	3	0
8	3	0.333333	0	0	0	0.142	1	523	6	6	2	0
8	22	0.0454545	0	0	0	0.095	0	523	6	6	3	0
8	23	0.130435	0	0	0	0.27	1	59	0	3	3	0
8	27	0.111111	0	0	1	0.151	0	59	0	3	5	0
8	38	0.105263	0	0	0	0.151	0	59	0	3	3	0
8	48	0.104167	0	0	0	0.138	0.142857	419	2	9	3	1
8	87	0.103448	0	0	0	0.335	0.142857	419	2	9	2	1
8	42	0.0952381	0	0	0	0.189	0.142857	419	2	9	1	1
8	32	0.09375	0	0	0	0.224	0.142857	419	2	9	2	1
8	119	0.092437	0	0	0	0.116	0.142857	419	2	9	2	1
8	55	0.0545455	0	0	0	0.343	0.125	419	2	9	3	1
8	62	0.0322581	0	0	0	0.114	0	419	2	9	3	1
8	10	0.2	0	0	0	0.16	0.142857	433	4	10	4	0
8	10	0.1	0	0	0	0.225	1	433	4	10	2	0
8	118	0.059322	0	0	1	0.324	0	433	4	10	3	0
8	81	0.0123457	0	0	0	0.213	0	433	4	10	3	0
8	17	0.0588235	0	0	0	0.638	0.142857	78	2	5	2	1
8	31	0.0967742	0	0	0	0.264	1	126	1	4	9	0
8	250	0.092	0	0	0	0.138	0	540	5	13	3	1
8	25	0.08	0	0	0	0.241	0	540	5	13	4	1
8	31	0.0967742	0	0	0	0.182	0	187	0	4	4	0
8	64	0.140625	0	0	0	0.265	0	67	0	5	4	0
8	44	0.113636	0	0	0	0.103	0	67	0	5	4	0
8	102	0.0882353	0	0	0	0.134	0	67	0	5	4	0
8	106	0.0754717	0	0	0	0.217	0	67	0	5	4	0
8	59	0.0677966	0	0	0	0.076	0	67	0	5	5	0
8	59	0.118644	0	0	0	0.218	0	141	0	3	4	0
8	224	0.0625	0	0	0	0.395	0	423	1	9	4	1
8	61	0.0983607	0	0	0	0.231	0	257	2	4	4	1
8	451	0.0665188	0	0	2	0.262	0	257	2	4	3	1
8	8	0.125	0	0	0	0.242	0	683	6	13	3	1
8	30	0.0666667	0	0	0	0.03	0	683	6	13	7	1
8	340	0.0970588	0	0	0	0.42	0	75	1	4	2	0
8	20	0.05	0	0	0	0.203	0	75	1	4	4	0
8	10	0.1	0	0	0	0.112	0	121	1	4	2	0
8	75	0.0933333	0	0	1	0.135	0	121	1	4	4	0
8	57	0.0877193	0	0	1	0.091	0	121	1	4	6	0
8	10	0.1	0	0	0	0.083	0	85	1	4	4	0
8	40	0.025	0	0	0	0.902	1	119	0	2	2	0
8	131	0.114504	0	0	0	0.261	0.0666667	596	5	19	1	1
8	29	0.103448	0	0	0	0.105	0	729	8	16	7	1
8	46	0.0652174	0	0	0	0.166	0	729	8	16	7	1
8	36	0.0555556	0	0	0	0.174	1	729	8	16	3	1
8	25	0.12	0	0	0	0.022	0	862	9	32	4	1
8	111	0.108108	0	0	0	0.21	0.333333	862	9	32	4	1
8	131	0.0916031	0	0	0	0.135	1	862	9	32	3	1
8	252	0.0912698	0	0	0	0.152	0	862	9	32	1	1
8	12	0.0833333	0	0	0	0.405	0.111111	862	9	32	3	1
8	169	0.0828402	0	0	0	0.091	1	862	9	32	5	1
8	20	0.05	0	0	0	0.276	0	862	9	32	7	1
8	110	0.0818182	0	0	0	0.125	0	134	1	3	5	0
8	14	0.0714286	0	0	0	0.092	0	134	1	3	7	0
8	10	0.1	0	0	0	0.329	0	505	3	19	2	1
8	54	0.0925926	0	0	0	0.051	1	505	3	19	4	1
8	153	0.0784314	0	0	0	0.057	0	505	3	19	3	1
8	65	0.0769231	0	0	0	0.435	0	505	3	19	4	1
8	30	0.0666667	0	0	0	0.191	0	505	3	19	7	1
8	34	0.0588235	0	0	0	0.165	0.111111	505	3	19	3	1
8	141	0.0425532	0	0	0	0.036	0.125	505	3	19	4	1
8	26	0.0384615	0	0	0	0.066	0	505	3	19	3	1
8	26	0.0769231	0	0	4	0.103	0	436	0	4	4	0
8	29	0.0689655	0	0	0	0.337	0	781	5	12	4	1
8	14	0.0714286	0	0	0	0.207	0.125	822	8	12	7	1
8	76	0.0526316	0	0	0	0.362	1	822	8	12	5	1
8	58	0.103448	0	0	0	0.036	0.5	140	4	9	1	1
8	45	0.0666667	0	0	0	0.057	1	140	4	9	7	1
8	207	0.057971	0	0	0	0.197	1	140	4	9	4	1
8	60	0.05	0	0	1	0.092	0	140	4	9	3	1
8	21	0.047619	0	0	0	0.06	0	140	4	9	3	1
8	17	0.0588235	0	0	0	0.123	1	65	0	3	7	0
8	28	0.0357143	0	0	1	0.155	0	65	0	3	3	0
8	141	0.0496454	0	0	2	0.11	1	468	4	6	4	1
8	68	0.0441176	0	0	1	0.082	1	468	4	6	7	1
8	226	0.110619	0	0	0	0.088	0.333333	42	0	1	9	0
8	98	0.142857	0	0	0	0.14	0.333333	18	0	1	9	0
8	96	0.0104167	0	0	0	0.216	1	84	1	2	3	0
8	5	0.2	0	0	0	0.221	1	201	4	8	5	1
8	80	0.075	0	0	0	0.032	1	201	4	8	6	1
8	63	0.0634921	0	0	0	0.012	1	201	4	8	4	1
8	402	0.0945274	0	0	0	0.209	0	273	4	11	1	1
8	12	0.0833333	0	0	0	0.248	0.166667	272	4	11	2	1
8	93	0.0537634	0	0	2	0.221	0	272	4	11	4	1
8	30	0.166667	0	0	0	0.16	1	353	4	12	3	1
8	41	0.097561	0	0	0	0.147	1	354	4	12	3	1
8	23	0.0434783	0	0	0	0.096	1	354	4	12	7	1
8	5	0.2	0	0	0	0.231	0	296	1	8	3	1
8	123	0.097561	0	0	0	0.312	0	296	1	8	3	1
8	7	0.142857	0	0	0	0.113	0.166667	299	1	6	2	0
8	29	0.103448	0	0	0	0.065	0	299	1	6	4	0
8	20	0.05	0	0	0	0.107	0	227	3	4	4	1
8	18	0.111111	0	0	0	0.33	0	177	1	7	4	0
8	183	0.10929	0	0	1	0.222	0	513	1	9	8	1
8	91	0.0549451	0	0	0	0.122	0	204	1	3	4	1
8	10	0.1	0	0	0	0.049	0	503	5	8	4	0
8	112	0.0982143	0	0	0	0.081	0.166667	503	5	8	3	0
8	57	0.0877193	0	0	1	0.139	0	503	5	8	7	0
8	39	0.0769231	0	0	0	0.241	0	503	5	8	4	0
8	6	0.166667	0	0	0	0.228	0.166667	562	2	12	1	0
8	202	0.118812	0	0	0	0.035	0	563	2	12	4	0
8	85	0.105882	0	0	1	0.104	0	563	2	12	7	0
8	43	0.0930233	0	0	0	0.152	0	562	2	12	4	0
8	249	0.0763052	0	0	0	0.485	0	562	2	12	1	0
8	94	0.0744681	0	0	0	0.116	0	562	2	12	5	0
8	47	0.0638298	0	0	0	0.293	0	562	2	12	3	0
8	37	0.0810811	0	0	0	0.147	0	128	0	3	4	0
8	58	0.103448	0	0	0	0.104	0	113	2	5	5	1
8	47	0.0638298	0	0	0	0.28	0	113	2	5	4	1
8	125	0.12	0	0	0	0.331	0.5	31	0	1	9	0
8	243	0.090535	0	0	0	0.079	0.5	30	0	1	9	0
8	71	0.084507	0	0	0	0.097	0	290	6	6	7	1
8	106	0.0849057	0	0	0	0.27	0	249	0	3	7	0
8	176	0.0795455	0	0	0	0.143	0	249	0	3	3	0
8	20	0.05	0	0	1	0.171	0	249	0	3	4	0
8	2	0.5	0	0	0	0.084	1	1079	7	31	3	1
8	12	0.0833333	0	0	0	0.189	0	1079	7	31	4	1
8	167	0.0958084	0	0	0	0.153	1	223	1	4	1	0
8	33	0.0909091	0	0	0	0.247	0	223	1	4	7	0
8	241	0.0705394	0	0	0	0.178	0	223	1	4	4	0
8	19	0.0526316	0	0	0	0.17	0	298	3	5	7	1
8	28	0.107143	0	0	0	0.083	0	304	3	9	4	1
8	51	0.0980392	0	0	0	0.139	0	304	3	9	7	1
8	64	0.09375	0	0	0	0.192	0.166667	304	3	9	3	1
8	159	0.0880503	0	0	0	0.046	0	304	3	9	6	1
8	70	0.0857143	0	0	0	0.224	0	84	2	4	5	0
8	39	0.0769231	0	0	1	0.172	0	84	2	4	7	0
8	55	0.0545455	0	0	0	0.192	0	84	2	4	3	0
8	78	0.102564	0	0	0	0.093	0	60	2	3	3	0
8	66	0.0909091	0	0	0	0.121	0	60	2	3	7	0
8	67	0.0895522	0	0	0	0.221	0	60	2	3	5	0
8	103	0.0970874	0	0	0	0.429	0.166667	348	2	4	3	1
8	13	0.0769231	0	0	0	0.075	0.0833333	348	2	4	3	1
8	71	0.126761	0	0	2	0.11	0.166667	431	3	5	3	1
8	29	0.103448	0	0	0	0.193	0	399	1	2	3	1
8	25	0.04	0	0	0	0.309	1	399	1	2	7	1
8	12	0.0833333	0	0	0	0.046	0	360	0	4	1	0
8	16	0.0625	0	0	0	0.205	1	360	0	4	7	0
8	16	0.0625	0	0	0	0.18	0	360	0	4	1	0
8	14	0.0714286	0	0	0	0.189	0	441	0	6	4	0
8	24	0.0416667	0	0	0	0.475	1	441	0	6	7	0
8	107	0.0841121	0	0	1	0.144	0	355	0	3	3	0
8	31	0.0645161	0	0	1	0.022	1	355	0	3	7	0
8	10	0.1	0	0	0	0.44	0	406	1	5	3	1
8	23	0.0869565	0	0	0	0.246	1	406	1	5	7	1
8	87	0.0804598	0	0	0	0.399	1	63	1	5	8	0
8	27	0.0740741	0	0	0	0.323	1	63	1	5	2	0
8	165	0.0727273	0	0	0	0.103	0.1	63	1	2	7	1
8	28	0.107143	0	0	0	0.11	0.333333	187	1	4	3	0
8	185	0.0756757	0	0	1	0.223	0.5	187	1	4	3	0
8	57	0.0701754	0	0	0	0.498	1	25	1	1	3	0
8	56	0.107143	0	0	1	0.069	0	170	2	3	4	1
8	72	0.0694444	0	0	0	0.111	0	192	2	2	4	1
8	14	0.0714286	0	0	0	0.077	0	78	2	1	4	0
8	165	0.0545455	0	0	0	0.357	1	269	3	5	3	1
8	55	0.0363636	0	0	0	0.299	0.111111	378	9	8	3	1
8	31	0.129032	0	0	0	0.422	0	128	1	3	3	0
8	63	0.0793651	0	0	0	0.346	0.125	224	1	5	3	1
8	88	0.0681818	0	0	0	0.023	0.125	224	1	5	4	1
8	16	0.0625	0	0	3	0.229	0	224	1	5	4	1
8	90	0.0555556	0	0	0	0.184	0	210	1	2	4	1
8	61	0.114754	0	0	0	0.135	0.125	182	2	4	2	1
8	9	0.111111	0	0	0	0.03	0	310	3	5	4	1
8	52	0.0769231	0	0	0	0.109	0.0833333	310	3	5	4	1
8	95	0.105263	0	0	0	0.053	0	57	1	3	4	0
8	35	0.0857143	0	0	0	0.215	0	99	3	2	4	0
8	52	0.0576923	0	0	0	0.166	0	32	0	3	3	0
8	30	0.0333333	0	0	0	0.236	0	32	0	3	4	0
8	88	0.0795455	0	0	0	0.238	0	350	1	11	4	1
8	137	0.0729927	0	0	0	0.092	0.5	349	1	11	2	1
8	68	0.102941	0	0	0	0.076	0	100	0	5	4	0
8	85	0.0941176	0	0	0	0.291	0	100	0	5	7	0
8	101	0.0891089	0	0	0	0.156	1	492	8	9	6	1
8	86	0.0697674	0	0	0	0.06	0	492	8	9	4	1
8	44	0.0454545	0	0	0	0.185	0.0833333	492	8	9	3	1
8	25	0.08	0	0	0	0.061	0.125	553	6	8	4	1
8	233	0.0772532	0	0	0	0.075	0.125	553	6	8	2	1
8	11	0.0909091	0	0	0	0.259	0	315	2	4	2	1
8	51	0.0588235	0	0	0	0.145	0	315	2	4	4	1
8	178	0.0505618	0	0	0	0.008	0	182	1	3	3	1
8	26	0.0769231	0	0	0	0.316	0	73	1	2	4	0
8	5	0.2	0	0	0	0.731	0	248	2	5	4	1
8	29	0.137931	1	0	0	0.222	1	197	2	7	4	1
8	218	0.0642202	0	0	0	0.139	0	86	0	2	4	0
8	168	0.0833333	0	0	0	0.134	0	34	0	1	4	0
8	18	0.0555556	0	0	0	0.296	0.125	218	5	6	2	1
8	76	0.105263	0	0	1	0.179	0	530	8	9	4	1
8	211	0.0521327	0	0	0	0.28	0.0833333	530	8	9	3	1
8	12	0.166667	0	0	0	0.119	0	676	4	18	3	0
8	34	0.147059	0	0	0	0.061	1	676	4	18	7	0
8	30	0.133333	0	0	2	0.249	0	676	4	18	4	0
8	38	0.0526316	0	0	0	0.263	1	676	4	18	3	0
8	5	0.2	0	0	0	0.254	0	387	3	6	2	1
8	73	0.0821918	0	0	2	0.035	0	506	2	4	4	1
8	24	0.0833333	0	0	0	0.06	0.0833333	719	6	15	1	1
8	12	0.0833333	0	0	0	0.265	0	719	6	15	2	1
8	91	0.0769231	0	0	0	0.246	0.0769231	509	2	8	3	0
8	100	0.12	0	0	0	0.211	0.0769231	529	2	7	4	1
8	65	0.0923077	0	0	0	0.161	0	529	2	7	4	1
8	152	0.0789474	0	0	0	0.4	1	1874	24	16	3	1
8	22	0.0454545	0	0	0	0.194	0	1874	24	16	2	1
8	23	0.0434783	0	0	0	0.022	0	1874	24	16	2	1
8	16	0.0625	0	0	0	0.034	0	52	3	2	4	0
8	34	0.0882353	0	0	0	0.129	0	315	0	4	4	0
8	22	0.0909091	0	0	0	0.196	1	35	0	2	4	0
8	201	0.0895522	0	0	0	0.092	1	27	1	1	9	0
8	81	0.148148	0	0	0	0.18	0	176	2	3	3	1
8	79	0.0632911	0	0	1	0.084	0	263	4	8	2	1
8	58	0.12069	0	0	0	0.077	0	59	0	3	7	0
8	29	0.103448	0	0	0	0.091	0	59	0	3	3	0
8	73	0.109589	0	0	1	0.224	0.5	301	3	6	3	1
8	46	0.0869565	0	0	1	0.179	0	301	3	6	3	1
8	177	0.101695	0	0	0	0.115	0.333333	568	5	21	3	1
8	66	0.0909091	0	0	0	0.277	0	568	5	21	7	1
8	47	0.0851064	0	0	0	0.102	0.5	568	5	21	6	1
8	66	0.0757576	0	0	0	0.205	0	568	5	21	3	1
8	9	0.111111	0	0	0	0.318	0	341	2	5	4	1
8	29	0.103448	0	0	0	0.078	0	33	0	3	5	0
8	2	0.5	0	0	0	0.173	0	337	4	12	4	1
8	47	0.12766	0	0	0	0.122	0.333333	336	4	12	3	1
8	163	0.0736196	0	0	2	0.228	0	336	4	12	6	1
8	43	0.0697674	0	0	0	0.149	0	337	4	12	2	1
8	63	0.0793651	0	0	0	0.332	0	340	3	9	4	0
8	26	0.0384615	0	0	0	0.036	0	340	3	9	7	0
8	27	0.037037	0	0	0	0.321	0.0909091	452	2	15	1	1
8	47	0.0638298	0	0	2	0.106	0	362	1	9	4	1
8	25	0.04	0	0	1	0.386	0	362	1	9	4	1
8	313	0.0702875	0	0	2	0.185	0	281	1	3	4	0
8	69	0.057971	0	0	0	0.141	0	211	0	1	5	0
8	87	0.091954	0	0	0	0.057	0	101	1	2	4	0
8	124	0.0806452	0	0	0	0.371	0	47	1	2	4	1
8	150	0.1	0	0	0	0.231	0.142857	152	1	6	3	1
8	119	0.0756303	0	0	0	0.105	0	152	1	6	4	1
8	65	0.0769231	0	0	0	0.267	0	73	0	2	8	0
8	99	0.0909091	0	0	0	0.048	0	115	0	2	4	0
8	19	0.0526316	0	0	0	0.028	0	124	1	2	4	0
8	7	0.142857	0	0	0	0.267	0	304	1	3	3	0
8	75	0.08	0	0	0	0.19	0	445	3	10	6	1
8	34	0.0588235	0	0	0	0.518	0	445	3	10	4	1
8	76	0.0394737	0	0	0	0.212	0.0909091	445	3	10	3	1
8	32	0.125	0	0	0	0.336	0	24	1	2	4	0
8	17	0.0588235	0	0	0	0.189	0	24	1	2	3	0
8	8	0.125	0	0	0	0.099	0	49	1	2	2	0
8	181	0.0939227	0	0	0	0.071	1	940	7	18	6	1
8	209	0.0861244	0	0	0	0.082	0.333333	940	7	18	3	1
8	98	0.0714286	0	0	2	0.06	0.333333	940	7	18	4	1
8	53	0.0566038	0	0	0	0.17	0.5	940	7	18	7	1
8	7	0.142857	0	0	0	0.39	0	10	1	1	4	0
8	10	0.3	0	0	0	0.42	0	350	0	2	2	0
8	4	0.25	0	0	0	0.226	0	350	0	2	2	0
8	33	0.121212	0	0	0	0.202	0.333333	774	1	20	5	1
8	129	0.0930233	0	0	0	0.357	1	774	1	20	3	1
8	85	0.0588235	0	0	0	0.19	0	774	1	20	3	1
8	105	0.0857143	0	0	0	0.162	1	406	1	5	3	1
8	102	0.0686275	0	0	0	0.303	1	406	1	5	4	1
8	90	0.0888889	0	0	0	0.253	1	482	2	9	10	1
8	197	0.0862944	0	0	1	0.292	0	482	2	9	3	1
8	198	0.0707071	0	0	2	0.098	0	482	2	9	2	1
8	42	0.119048	0	0	0	0.209	0	363	1	3	2	1
8	34	0.117647	0	0	2	0.154	0	78	1	7	2	1
8	135	0.0740741	0	0	0	0.309	0	78	1	7	3	1
8	194	0.0721649	0	0	0	0.141	1	78	1	7	4	1
8	196	0.0714286	0	0	0	0.441	1	78	1	7	1	1
8	62	0.0645161	0	0	0	0.266	0	78	1	7	3	1
8	52	0.134615	0	0	0	0.106	0	494	3	9	6	1
8	120	0.0916667	0	0	0	0.164	0	494	3	9	7	1
8	190	0.0578947	0	0	2	0.148	1	62	1	2	7	0
8	19	0.0526316	0	0	2	0.192	1	62	1	2	4	0
8	13	0.230769	0	0	0	0.225	0.142857	171	3	4	2	1
8	226	0.0752212	0	0	2	0.151	0	109	0	2	4	0
8	28	0.0357143	0	0	0	0.182	0.2	202	2	9	7	1
8	125	0.088	0	0	0	0.245	0	101	0	2	7	0
8	81	0.0493827	0	0	0	0.357	0.0909091	145	3	6	3	1
8	52	0.115385	0	0	0	0.078	0	211	2	5	2	1
8	54	0.0740741	0	0	0	0.192	0	211	2	5	7	1
8	74	0.0675676	0	0	0	0.144	0	186	0	2	3	0
8	31	0.16129	0	0	0	0.285	0	172	0	3	3	0
8	129	0.124031	0	0	0	0.097	0	172	0	3	8	0
8	21	0.0952381	0	0	0	0.098	0	35	0	2	2	0
8	67	0.104478	0	0	0	0.44	0	37	0	5	7	0
8	32	0.09375	0	0	0	0.286	0	37	0	5	5	0
8	54	0.0555556	0	0	0	0.367	0	37	0	5	8	0
8	15	0.0666667	0	0	2	0.079	0	220	1	3	3	1
8	42	0.0952381	0	0	0	0.144	0	27	1	5	7	0
8	138	0.0869565	0	0	0	0.22	0	27	1	5	8	0
8	22	0.0454545	0	0	0	0.203	0	27	1	5	4	0
8	13	0.153846	0	0	0	0.2	0	247	1	7	7	0
8	98	0.153061	0	0	0	0.158	0	247	1	7	4	0
8	53	0.0754717	0	0	0	0.151	0	247	1	7	4	0
8	12	0.0833333	0	0	0	0.109	0	147	0	4	3	0
8	61	0.0655738	0	0	0	0.386	0	147	0	4	5	0
8	129	0.131783	0	0	1	0.226	0.0909091	522	1	15	3	0
8	82	0.121951	0	0	0	0.221	0.0909091	522	1	15	3	0
8	46	0.108696	0	0	0	0.329	0	523	1	15	5	0
8	68	0.102941	0	0	0	0.071	0	523	1	15	4	0
8	50	0.1	0	0	0	0.292	0.0909091	522	1	15	2	0
8	59	0.0847458	0	0	0	0.073	0	523	1	15	3	0
8	201	0.0746269	0	0	0	0.214	0	523	1	15	4	0
8	28	0.0357143	0	0	0	0.107	0	523	1	15	1	0
8	41	0.0731707	0	0	0	0.161	0	54	3	5	4	1
8	102	0.0686275	0	0	0	0.073	0.5	54	3	5	5	1
8	36	0.0555556	0	0	0	0.31	0	54	3	5	5	1
8	41	0.0487805	0	0	0	0.431	0	307	3	4	4	1
8	80	0.1	0	0	0	0.166	0	80	0	3	5	0
8	234	0.0940171	0	0	0	0.09	0	80	0	3	8	0
8	99	0.10101	0	0	0	0.181	0	29	0	4	4	0
8	96	0.09375	0	0	0	0.326	0	29	0	4	7	0
8	125	0.08	0	0	0	0.483	0	29	0	4	4	0
8	4	0.25	0	0	0	0.225	0	442	3	11	3	1
8	30	0.133333	0	0	0	0.289	0	442	3	11	4	1
8	62	0.0806452	0	0	0	0.019	0	442	3	11	5	1
8	125	0.072	0	0	0	0.659	0	442	3	11	4	1
8	17	0.0588235	0	0	0	0.078	0	442	3	11	4	1
8	47	0.0851064	0	0	0	0.249	0	39	0	5	7	0
8	48	0.0833333	0	0	0	0.3	0	39	0	5	4	0
8	25	0.08	0	0	0	0.417	0	39	0	5	4	0
8	54	0.0740741	0	0	0	0.308	0	39	0	5	5	0
8	23	0.0869565	0	0	0	0.346	0	192	0	2	4	0
8	62	0.0645161	0	0	0	0.028	0.25	365	4	12	7	1
8	153	0.111111	0	0	0	0.593	0	397	1	6	3	1
8	116	0.0948276	0	0	0	0.181	0	397	1	6	4	1
8	101	0.128713	0	0	1	0.848	0	307	0	3	3	0
8	67	0.104478	0	0	1	0.029	0	307	0	3	4	0
8	60	0.0666667	0	0	0	0.248	0	46	0	5	4	0
8	20	0.05	0	0	0	0.302	1	46	0	5	3	0
8	66	0.106061	0	0	0	0.286	0.0909091	203	1	8	5	1
8	41	0.0731707	0	0	0	0.406	0	203	1	8	4	1
8	62	0.0645161	0	0	2	0.281	0	203	1	8	4	1
8	21	0.047619	0	0	0	0.043	0.142857	203	1	8	3	1
8	16	0.125	0	0	0	0.236	1	1339	12	41	3	1
8	136	0.117647	0	0	0	0.131	0.125	1339	12	41	1	1
8	136	0.0955882	0	0	0	0.245	0.166667	1339	12	41	7	1
8	116	0.0862069	0	0	0	0.06	1	1339	12	41	4	1
8	151	0.10596	0	0	0	0.328	1	26	0	1	9	0
8	70	0.114286	0	0	0	0.465	1	170	4	10	3	1
8	62	0.0806452	0	0	0	0.016	0.125	170	4	10	3	1
8	130	0.0538462	0	0	0	0.265	1	45	0	2	7	0
8	2	0.5	0	0	0	0.081	0	103	1	5	4	1
8	16	0.1875	0	0	0	0.155	1	103	1	5	3	1
8	14	0.142857	0	0	0	0.121	0.142857	103	1	5	2	1
8	122	0.0245902	0	0	0	0.217	0	19	0	3	3	0
8	16	0.125	0	0	0	0.255	0	93	0	3	3	0
8	226	0.0973451	0	0	0	0.187	0	273	2	6	4	1
8	6	0.166667	0	0	0	0.047	1	158	1	8	2	0
8	20	0.1	0	0	0	0.267	0	158	1	8	4	0
8	21	0.047619	0	0	0	0.101	0	158	1	8	1	0
8	158	0.101266	0	0	0	0.116	0	247	3	4	4	1
8	11	0.0909091	0	0	0	0.088	0	247	3	4	7	1
8	128	0.078125	0	0	0	0.059	0	247	3	4	7	1
8	36	0.0555556	0	0	0	0.137	0	224	1	5	3	1
8	25	0.04	0	0	0	0.142	1	224	1	5	3	1
8	50	0.04	0	0	0	0.353	0	224	1	5	7	1
8	23	0.0434783	0	0	0	0.37	0	176	2	5	7	0
8	14	0.142857	0	0	0	0.15	0	218	1	3	4	0
8	73	0.0958904	0	0	0	0.126	0	218	1	3	4	0
8	92	0.076087	0	0	0	0.246	0.142857	292	4	10	3	1
8	41	0.0487805	0	0	0	0.265	0.142857	292	4	10	3	1
8	104	0.115385	0	0	0	0.089	0.142857	348	2	11	3	1
8	9	0.111111	0	0	0	0.388	0	804	9	30	7	1
8	33	0.0909091	0	0	0	0.502	0	804	9	30	3	1
8	12	0.0833333	0	0	0	0.286	0.2	804	9	30	3	1
8	76	0.0789474	0	0	0	0.134	0	804	9	30	7	1
8	166	0.0783133	0	0	0	0.061	0	804	9	30	5	1
8	104	0.0769231	0	0	0	0.085	0.25	804	9	30	1	1
8	4	0.25	0	0	0	0.162	0	333	1	12	7	1
8	69	0.0869565	0	0	0	0.103	0.1	332	1	12	2	1
8	117	0.0940171	0	0	0	0.216	0	32	1	3	4	0
8	118	0.0762712	0	0	0	0.04	0	32	1	3	4	0
8	91	0.0879121	0	0	0	0.156	0	311	2	8	5	1
8	73	0.0821918	0	0	0	0.473	0	311	2	8	4	1
8	13	0.0769231	0	0	0	0.152	1	311	2	8	2	1
8	40	0.075	0	0	0	0.473	0	311	2	8	7	1
8	28	0.0714286	0	0	0	0.16	0.5	311	2	8	3	1
8	50	0.06	0	0	0	0.403	0.125	311	2	8	4	1
8	31	0.0645161	0	0	0	0.028	0.25	149	2	5	3	0
8	7	0.142857	0	0	0	0.042	0	182	1	4	7	0
8	60	0.0833333	0	0	0	0.09	0	182	1	4	5	0
8	92	0.076087	0	0	1	0.091	0	32	0	4	5	0
8	73	0.0547945	0	0	0	0.029	0	23	0	3	5	0
8	111	0.0810811	0	0	0	0.101	0	73	0	5	5	0
8	155	0.083871	0	0	0	0.075	0	436	2	16	5	1
8	40	0.075	0	0	0	0.028	1	436	2	16	3	1
8	27	0.148148	0	0	0	0.202	0	265	2	5	3	1
8	227	0.092511	0	0	0	0.172	0	265	2	5	3	1
8	18	0.0555556	0	0	0	0.048	1	265	2	5	2	1
8	33	0.121212	0	0	0	0.1	0	190	2	2	4	0
8	45	0.0888889	0	0	0	0.037	0	59	0	5	1	0
8	161	0.068323	0	0	0	0.064	0	59	0	5	5	0
8	18	0.0555556	0	0	0	0.225	0	59	0	5	3	0
8	66	0.0606061	0	0	0	0.112	0.5	175	6	8	3	1
8	84	0.107143	0	0	0	0.525	1	43	1	1	4	1
8	15	0.2	0	0	0	0.131	0	183	3	6	3	1
8	56	0.0714286	0	0	0	0.105	0.5	183	3	6	3	1
8	140	0.1	0	0	0	0.16	0	345	2	3	5	1
8	86	0.0930233	0	0	0	0.194	1	345	2	3	3	1
8	50	0.08	0	0	0	0.248	0.1	465	7	9	4	1
8	110	0.0454545	0	0	0	0.111	0.5	465	7	9	3	1
8	326	0.0920245	0	0	0	0.112	0	295	1	1	3	0
8	22	0.136364	0	0	0	0.123	1	27	1	1	5	0
8	151	0.0529801	0	0	0	0.141	1	13	0	1	8	0
8	166	0.0481928	0	0	0	0.109	1	13	1	1	7	0
8	167	0.0479042	0	0	0	0.182	1	19	0	1	7	0
8	42	0.0952381	0	0	0	0.213	0	219	2	5	4	0
8	35	0.0571429	0	0	0	0.157	1	219	2	5	3	0
8	49	0.0408163	0	0	0	0.231	0.25	84	2	3	2	1
8	81	0.111111	0	0	0	0.096	0	182	2	11	4	1
8	117	0.0940171	0	0	0	0.241	0	182	2	11	3	1
8	122	0.0901639	0	0	0	0.104	0.166667	182	2	11	3	1
8	71	0.084507	0	0	0	0.126	0	183	2	11	4	1
8	2	0.5	0	0	0	0.048	0	69	0	2	2	0
8	35	0.0857143	0	0	0	0.182	0	69	0	2	4	0
8	4	0.25	0	0	0	0.155	0	170	1	6	2	1
8	31	0.0645161	0	0	0	0.261	0	170	1	6	4	1
8	11	0.181818	0	0	0	0.127	0	148	2	3	4	0
8	125	0.08	0	0	0	0.041	0	148	0	2	4	0
8	195	0.0666667	0	0	0	0.303	0	148	0	2	4	0
8	150	0.1	0	0	0	0.358	0	231	2	7	3	1
8	176	0.0852273	0	0	0	0.351	0	231	2	7	4	1
8	73	0.0821918	0	0	0	0.313	0	23	0	3	4	0
8	10	0.1	0	0	0	0.646	0	105	2	4	4	1
8	10	0.1	0	0	0	0.155	0	153	0	3	4	0
8	145	0.0827586	0	0	0	0.14	0	177	0	4	4	0
8	50	0.08	0	0	2	0.283	0	153	2	1	4	0
8	140	0.0571429	0	0	0	0.29	0	285	4	7	5	1
8	63	0.031746	0	0	0	0.041	0.166667	285	4	7	3	1
8	44	0.0681818	0	0	1	0.374	0	26	0	3	4	0
8	16	0.125	0	0	0	0.076	1	17	0	2	3	0
8	21	0.142857	0	0	0	0.131	0	29	0	3	4	0
8	152	0.0592105	0	0	0	0.145	0	215	2	3	4	1
8	42	0.0952381	0	0	0	0.063	0	172	0	4	7	0
8	15	0.133333	0	0	0	0.121	1	358	4	13	3	1
8	119	0.0840336	0	0	0	0.066	0.142857	358	4	13	3	1
8	46	0.0434783	0	0	0	0.459	0.333333	358	4	13	3	1
8	192	0.114583	0	0	0	0.1	0.2	3059	27	53	1	1
8	83	0.0963855	0	0	0	0.3	0.333333	3059	27	53	1	1
8	182	0.0934066	0	0	0	0.061	0.166667	3059	27	53	3	1
8	44	0.0909091	0	0	0	0.066	0.5	3059	27	53	3	1
8	89	0.0674157	0	0	0	0.251	0.2	3059	27	53	4	1
8	55	0.0545455	0	0	0	0.043	0.5	3059	27	53	7	1
8	9	0.111111	0	0	0	0.044	1	951	14	24	7	1
8	84	0.0833333	0	0	0	0.119	0.125	951	14	24	3	1
8	17	0.0588235	0	0	0	0.325	0	406	1	3	4	0
8	34	0.117647	0	0	0	0.188	1	65	2	3	4	1
8	11	0.0909091	0	0	0	0.164	1	25	0	3	7	0
8	19	0.105263	0	0	0	0.034	0.111111	430	1	4	3	1
8	109	0.0550459	0	0	0	0.148	0.5	430	1	4	3	1
8	16	0.0625	0	0	0	0.175	1	352	1	2	7	1
8	31	0.0322581	0	0	0	0.131	0.333333	439	3	7	3	1
8	13	0.0769231	0	0	0	0.049	0.5	773	10	23	1	0
8	10	0.2	0	0	0	0.058	0.2	183	4	6	3	1
8	33	0.0606061	0	0	0	0.281	0	183	4	6	4	1
8	119	0.0840336	0	0	0	0.099	0	8	0	3	3	0
8	50	0.08	0	0	0	0.029	0	8	0	3	4	0
8	76	0.0789474	0	0	0	0.32	0	8	0	3	4	0
8	104	0.0865385	0	0	0	0.041	0.5	154	4	6	2	1
8	259	0.0810811	0	0	1	0.102	0	226	2	6	3	1
8	29	0.103448	0	0	0	0.034	0	100	0	2	4	0
8	79	0.101266	0	0	0	0.109	0	15	0	2	5	0
8	70	0.0571429	0	0	0	0.094	0	15	0	2	2	0
8	52	0.0961538	0	0	0	0.057	0	18	0	2	2	0
8	148	0.0743243	0	0	0	0.131	0.25	233	1	7	3	1
8	45	0.0888889	0	0	0	0.176	0	157	1	5	4	1
8	436	0.103211	0	0	0	0.312	0	16	0	2	3	0
8	133	0.0827068	0	0	0	0.088	0	16	0	2	7	0
8	55	0.0545455	0	0	0	0.187	0	138	0	3	2	0
8	103	0.106796	0	0	0	0.277	0	311	3	7	2	1
8	37	0.0540541	0	0	0	0.138	0.25	324	2	8	3	1
8	44	0.0227273	0	0	0	0.191	0.25	324	2	8	3	1
8	109	0.0917431	0	0	1	0.03	0	43	0	2	4	0
8	15	0.133333	0	0	0	0.143	0	76	1	6	4	0
8	88	0.113636	0	0	0	0.317	0	76	1	6	7	0
8	96	0.0833333	0	0	1	0.045	0	76	1	6	3	0
8	9	0.111111	0	0	4	0.237	0	80	1	5	4	1
8	93	0.0752688	0	0	1	0.235	0	80	1	5	4	1
8	29	0.103448	0	0	0	0.028	0	61	0	3	5	0
8	68	0.0735294	0	0	0	0.115	0	61	0	3	3	0
8	123	0.097561	0	0	0	0.274	0	81	0	2	7	0
8	156	0.0897436	0	0	0	0.349	0	46	0	5	7	0
8	59	0.0338983	0	0	0	0.625	0	46	0	5	4	0
8	6	0.166667	0	0	0	0.095	0.5	141	3	5	3	1
8	27	0.148148	0	0	1	0.73	0	43	0	3	2	0
8	18	0.111111	0	0	0	0.608	0	43	0	3	4	0
8	13	0.0769231	0	0	0	0.309	1	238	3	8	7	1
8	7	0.142857	0	0	1	0.105	0	85	0	2	4	0
8	2	0.5	0	0	0	0.203	0	33	0	4	3	0
8	8	0.125	0	0	1	0.204	0	33	0	4	7	0
8	77	0.0649351	0	0	0	0.085	0.5	274	3	8	3	1
8	9	0.111111	0	0	0	0.09	0	309	2	12	3	1
8	98	0.102041	0	0	0	0.121	0	309	2	12	3	1
8	74	0.0945946	0	0	1	0.318	0	310	2	12	3	1
8	153	0.0915033	0	0	0	0.202	0	310	2	12	3	1
8	50	0.08	0	0	5	0.127	0	309	2	12	5	1
8	9	0.111111	0	0	0	0.351	0	140	1	5	2	0
8	135	0.103704	0	0	0	0.093	0	140	1	5	2	0
8	72	0.0555556	0	0	0	0.049	1	140	1	5	3	0
8	48	0.0416667	0	0	0	0.164	1	140	1	5	3	0
8	8	0.125	0	0	0	0.053	0	383	1	5	7	1
8	10	0.1	0	0	0	0.105	1	383	1	5	2	1
8	11	0.0909091	0	0	0	0.341	0	532	1	6	3	0
8	55	0.109091	0	0	0	0.02	0	380	1	2	3	1
8	39	0.0769231	0	0	0	0.108	0	31	0	3	7	0
8	53	0.0754717	0	0	0	0.018	0.5	31	0	3	3	0
8	28	0.0714286	0	0	0	0.064	0	31	0	3	3	0
8	17	0.0588235	0	0	0	0.082	1	23	1	1	4	0
8	43	0.0697674	0	0	0	0.096	0	156	1	2	4	1
8	41	0.0731707	0	0	0	0.041	1	145	0	1	7	0
8	15	0.0666667	0	0	0	0.124	0.333333	37	0	2	3	0
8	49	0.122449	0	0	0	0.274	0	148	0	2	4	0
8	27	0.111111	0	0	0	0.105	0	148	0	2	7	0
8	170	0.0882353	0	0	0	0.347	0	26	0	3	10	0
8	60	0.0666667	0	0	0	0.154	0	26	0	3	7	0
8	23	0.0434783	0	0	0	0.292	0	26	0	3	4	0
8	30	0.0333333	0	0	0	0.106	0	34	1	3	7	0
8	4	0.25	0	0	0	0.045	0	30	0	3	4	0
8	30	0.0666667	0	0	0	0.043	0	30	0	3	7	0
8	58	0.0862069	0	0	0	0.35	0	221	2	5	7	1
8	55	0.0909091	0	0	0	0.093	0	28	0	4	3	0
8	48	0.0625	0	0	0	0.29	0	28	0	4	6	0
8	39	0.0512821	0	0	0	0.296	0	28	0	4	7	0
8	50	0.12	0	0	0	0.395	0	65	0	5	4	0
8	10	0.1	0	0	0	0.214	0	88	1	2	3	1
8	120	0.0833333	0	0	0	0.199	0	115	1	6	5	0
8	79	0.0759494	0	0	0	0.229	0	115	1	6	3	0
8	84	0.0714286	0	0	0	0.135	0	115	1	6	3	0
8	77	0.103896	0	0	0	0.097	1	362	8	19	7	1
8	97	0.0824742	0	0	0	0.38	0.333333	362	8	19	4	1
8	57	0.0877193	0	0	0	0.156	0.2	187	4	9	3	1
8	5	0.2	0	0	0	0.353	0.333333	1311	32	27	2	1
8	80	0.0625	0	0	0	0.128	1	1311	32	27	3	1
8	20	0.05	0	0	0	0.316	0.2	1311	32	27	3	1
8	76	0.131579	0	0	0	0.565	0	116	2	8	3	1
8	84	0.0833333	0	0	0	0.271	0	116	2	8	3	1
8	23	0.0869565	0	0	0	0.146	0	128	0	1	4	0
8	51	0.0392157	0	0	0	0.174	1	107	2	4	3	0
8	86	0.127907	0	0	0	0.141	0	156	0	2	3	0
8	86	0.0813953	0	0	0	0.065	0	238	3	9	7	1
8	30	0.0333333	0	0	0	0.097	1	238	3	9	3	1
8	65	0.0923077	0	0	0	0.27	0	198	0	4	5	0
8	24	0.0833333	0	0	0	0.399	0	198	0	4	7	0
8	44	0.0681818	0	0	0	0.057	0	198	0	4	4	0
8	16	0.0625	0	0	1	0.099	0	31	1	2	4	1
8	39	0.0512821	0	0	0	0.19	0	191	3	13	6	1
8	73	0.0684932	0	0	0	0.121	1	48	1	3	3	0
8	162	0.0864198	0	0	0	0.279	0	24	0	2	10	0
8	61	0.0819672	0	0	0	0.191	0	24	0	2	5	0
8	79	0.0759494	0	0	0	0.376	0	31	0	1	3	0
8	43	0.186047	0	0	6	0.12	0	305	2	15	4	1
8	98	0.0918367	0	0	2	0.058	1	305	2	15	1	1
8	28	0.107143	0	0	0	0.163	0	26	0	2	5	0
8	33	0.0909091	0	0	3	0.036	0	108	0	2	4	0
8	23	0.0434783	0	0	0	0.106	0	108	0	2	3	0
8	88	0.0568182	0	0	0	0.173	1	91	0	1	4	0
8	69	0.101449	0	0	0	0.228	0	82	0	2	3	0
8	100	0.07	0	0	0	0.239	0.333333	82	0	2	7	0
8	19	0.0526316	0	0	0	0.175	0	185	1	3	4	0
8	30	0.1	0	0	0	0.056	0	393	0	3	3	0
8	190	0.0947368	0	0	2	0.147	0.5	602	4	17	4	1
8	109	0.0917431	0	0	0	0.23	0.333333	602	4	17	4	1
8	76	0.0657895	0	0	1	0.057	0	356	0	3	5	0
8	89	0.0786517	0	0	0	0.051	0	22	0	4	1	0
8	13	0.0769231	0	0	0	0.278	0	22	0	4	5	0
8	48	0.0833333	0	0	0	0.09	0	299	1	5	5	1
8	19	0.0526316	0	0	0	0.351	1	299	1	5	3	1
8	155	0.0903226	0	0	0	0.252	1	13	0	3	3	0
8	118	0.101695	0	0	0	0.491	1	78	1	4	3	1
8	20	0.1	0	0	2	0.294	1	31	1	1	4	0
8	30	0.0333333	0	0	0	0.191	1	90	2	3	3	1
8	80	0.0875	0	0	0	0.252	0	170	2	6	3	1
8	78	0.115385	0	0	0	0.063	0	170	0	4	3	0
8	33	0.0909091	0	0	0	0.444	0	103	0	3	3	0
8	42	0.0714286	0	0	0	0.03	0	103	0	3	4	0
8	83	0.0722892	0	0	0	0.341	0	127	0	2	4	0
8	109	0.119266	0	0	0	0.118	0	74	4	7	3	0
8	15	0.0666667	0	0	0	0.32	0	74	4	7	3	0
8	4	0.25	0	0	0	0.216	1	569	6	21	4	0
8	36	0.111111	0	0	0	0.237	0	569	6	21	4	0
8	77	0.0909091	0	0	0	0.316	0	60	1	4	3	0
8	67	0.0597015	0	0	0	0.149	0	60	1	4	8	0
8	19	0.0526316	0	0	0	0.214	0	60	1	4	2	0
8	18	0.111111	0	0	0	0.289	0	19	0	4	5	0
8	53	0.0754717	0	0	0	0.007	0	19	0	4	4	0
8	41	0.0731707	0	0	0	0.063	0	19	0	4	8	0
8	26	0.0769231	0	0	0	0.115	0	50	0	4	5	0
8	67	0.0746269	0	0	0	0.149	1	50	0	4	3	0
8	67	0.0447761	0	0	0	0.181	0	50	0	4	8	0
8	30	0.0666667	0	0	0	0.288	0	60	0	2	4	0
8	56	0.0892857	0	0	0	0.345	0	459	7	13	7	1
8	124	0.0645161	0	0	0	0.048	0.166667	459	7	13	8	1
8	37	0.135135	0	0	1	0.454	0	14	0	3	6	0
8	44	0.113636	0	0	0	0.457	0	14	0	3	3	0
8	27	0.0740741	0	0	0	0.264	0	14	0	3	4	0
8	35	0.0857143	0	0	3	0.13	0	209	0	3	7	0
8	42	0.0714286	0	0	1	0.465	0	209	0	3	8	0
8	91	0.0989011	0	0	0	0.218	0.5	746	7	19	4	1
8	66	0.0757576	0	0	0	0.279	0	746	7	19	7	1
8	62	0.0645161	0	0	0	0.39	0	746	7	19	3	1
8	125	0.104	0	0	0	0.565	0	23	0	2	6	0
8	30	0.0666667	0	0	1	0.413	0	159	1	4	4	0
8	48	0.0625	0	0	1	0.191	0	159	1	4	7	0
8	145	0.110345	0	0	1	0.064	0	25	0	2	3	0
8	1117	0.087735	0	0	3	0.423	0	124	3	6	1	1
8	27	0.111111	0	0	0	0.076	1	148	1	9	3	1
8	259	0.0810811	0	0	0	0.146	0.5	148	1	9	4	1
8	3	0.333333	0	0	2	0.023	1	131	0	5	2	0
8	6	0.166667	0	0	1	0.101	1	131	0	5	7	0
8	55	0.0727273	0	0	0	0.132	1	131	0	5	8	0
8	10	0.1	0	0	0	0.435	1	113	0	3	3	0
8	33	0.0606061	0	0	0	0.199	0	95	1	2	6	0
8	145	0.0965517	0	0	0	0.213	0	120	1	4	3	1
8	96	0.0729167	0	0	0	0.057	1	120	1	4	1	1
8	69	0.057971	0	0	0	0.08	0	154	2	2	4	0
8	94	0.0425532	0	0	0	0.143	1	268	4	10	3	1
8	28	0.107143	0	0	0	0.134	1	110	2	2	4	1
8	32	0.15625	0	0	0	0.119	0	344	0	3	4	0
8	35	0.114286	0	0	3	0.129	1	471	4	7	6	1
8	65	0.107692	0	0	1	0.131	0	471	4	7	3	1
8	16	0.1875	0	0	0	0.11	0.333333	333	5	21	5	1
8	6	0.166667	0	0	0	0.08	0.5	333	5	21	3	1
8	259	0.108108	0	0	0	0.097	0.5	333	5	21	3	1
8	153	0.0653595	0	0	0	0.28	1	29	0	5	8	0
8	55	0.0727273	0	0	0	0.065	0	147	0	3	1	0
8	44	0.113636	0	0	0	0.131	0	17	0	2	4	0
8	106	0.0754717	0	0	0	0.164	0	23	0	2	4	0
8	4	0.25	0	0	0	0.028	0	64	0	4	7	0
8	149	0.100671	0	0	0	0.166	0	64	0	4	3	0
8	27	0.0740741	0	0	0	0.097	0	64	0	4	4	0
8	8	0.125	0	0	0	0.193	0	53	0	5	7	0
8	34	0.0882353	0	0	0	0.19	0	53	0	5	3	0
8	55	0.109091	0	0	1	0.067	0	126	0	5	4	0
8	11	0.0909091	0	0	1	0.198	0	126	0	5	7	0
8	38	0.157895	0	0	0	0.127	0	148	1	11	5	1
8	33	0.121212	0	0	0	0.118	0	148	1	11	3	1
8	9	0.111111	0	0	3	0.118	0	149	1	11	4	1
8	22	0.0454545	0	0	0	0.105	0	107	2	6	3	0
8	5	0.2	0	0	1	0.288	0	112	0	5	7	0
8	240	0.0875	0	0	8	0.022	0	112	0	5	4	0
8	4	0.25	0	0	0	0.145	0	79	0	5	4	0
8	51	0.137255	0	0	0	0.391	0	79	0	5	3	0
8	16	0.125	0	0	0	0.334	0	79	0	5	4	0
8	76	0.0657895	0	0	0	0.148	0	79	0	5	3	0
8	67	0.0746269	0	0	0	0.036	0	166	0	3	3	0
8	15	0.0666667	0	0	0	0.099	0	291	1	4	4	0
8	32	0.09375	0	0	0	0.035	0	154	0	3	7	0
8	128	0.0703125	0	0	0	0.591	1	154	0	3	7	0
8	23	0.130435	0	0	0	0.157	0	152	0	2	7	0
8	113	0.0973451	0	0	0	0.184	1	8	0	1	8	0
8	16	0.125	0	0	0	0.27	1	268	0	3	3	0
8	23	0.0869565	0	0	0	0.116	1	268	0	3	7	0
8	120	0.0666667	0	0	0	0.087	1	268	0	3	7	0
8	185	0.0810811	0	0	0	0.091	1	28	0	3	5	0
8	129	0.0775194	0	0	3	0.164	1	28	0	3	4	0
8	21	0.047619	0	0	1	0.165	1	28	0	3	7	0
8	7	0.142857	0	0	0	0.096	1	280	0	4	1	0
8	54	0.0740741	0	0	0	0.366	1	280	0	4	3	0
8	14	0.0714286	0	0	0	0.024	1	280	0	4	7	0
8	34	0.147059	0	0	0	0.224	0	196	0	3	2	0
8	239	0.083682	0	0	0	0.014	0	196	0	3	8	0
8	600	0.105	0	0	1	0.074	0	558	2	17	5	1
8	38	0.0789474	0	0	0	0.078	0.333333	558	2	17	4	1
8	15	0.0666667	0	0	1	0.082	1	558	2	17	7	1
8	20	0.05	0	0	0	0.407	0	558	2	17	3	1
8	56	0.0357143	0	0	0	0.047	0	558	2	17	3	1
8	198	0.0757576	0	0	0	0.078	0	61	1	6	6	1
8	85	0.0823529	0	0	0	0.032	0	23	0	2	7	0
8	209	0.0717703	0	0	0	0.221	0	264	3	6	3	1
8	9	0.111111	0	0	0	0.239	0	229	2	7	1	1
8	222	0.0720721	0	0	0	0.328	0	229	2	7	3	1
8	44	0.0454545	0	0	0	0.065	1	61	3	5	3	1
8	133	0.0827068	0	0	0	0.045	0	122	3	5	7	1
8	151	0.0794702	0	0	0	0.178	0	122	3	5	10	1
8	153	0.0784314	0	0	0	0.186	0	122	3	5	4	1
8	244	0.0901639	0	0	0	0.379	0.25	185	5	14	3	1
8	97	0.113402	0	0	1	0.073	0	202	1	6	4	1
8	153	0.111111	0	0	2	0.449	0	202	1	6	5	1
8	39	0.0769231	0	0	0	0.047	0	176	0	2	4	0
8	56	0.125	0	0	1	0.249	0	189	0	10	3	0
8	73	0.109589	0	0	1	0.139	0	189	0	10	3	0
8	48	0.104167	0	0	0	0.031	0	189	0	10	1	0
8	13	0.0769231	0	0	0	0.122	0	189	0	10	3	0
8	120	0.075	0	0	1	0.044	0	189	0	10	3	0
8	84	0.0714286	0	0	0	0.109	1	189	0	10	4	0
8	32	0.0625	0	0	1	0.111	0	189	0	10	4	0
8	18	0.0555556	0	0	0	0.297	0	189	0	10	3	0
8	110	0.0727273	0	0	0	0.066	1	264	0	2	7	0
8	28	0.0357143	0	0	0	0.182	1	264	0	2	7	0
8	41	0.097561	0	0	0	0.493	0.333333	363	1	12	1	1
8	45	0.0666667	0	0	0	0.021	1	363	1	12	2	1
8	161	0.124224	0	0	0	0.226	1	267	0	3	4	0
8	13	0.0769231	0	0	0	0.058	1	313	1	5	2	1
8	43	0.0930233	0	0	0	0.091	1	300	1	6	7	1
8	34	0.0882353	0	0	0	0.297	1	300	1	6	2	1
8	149	0.114094	0	0	0	0.365	1	60	2	4	5	1
8	118	0.0932203	0	0	0	0.352	0	17	0	3	4	0
8	28	0.0714286	0	0	0	0.015	0	17	0	3	2	0
8	118	0.110169	0	0	0	0.061	0	25	0	2	3	0
8	79	0.126582	1	0	0	0.142	0	83	2	7	5	1
8	87	0.091954	0	0	1	0.059	0	132	2	4	2	1
8	103	0.0873786	0	0	3	0.093	0	132	2	4	5	1
8	7	0.142857	0	0	0	0.324	0	137	1	2	2	0
8	206	0.0582524	0	0	0	0.401	0	137	1	2	7	0
8	22	0.0909091	0	0	0	0.026	0	79	2	3	7	1
8	26	0.0769231	0	0	0	0.03	0	262	0	2	7	0
8	113	0.0530973	0	0	0	0.167	0	262	0	2	7	0
8	39	0.128205	0	0	0	0.241	0	404	3	13	7	1
8	30	0.1	0	0	0	0.085	0	404	3	13	7	1
8	152	0.0723684	0	0	0	0.048	0	404	3	13	7	1
8	21	0.047619	0	0	0	0.071	0	19	0	2	7	0
8	68	0.0882353	0	0	0	0.584	0	28	0	4	3	0
8	45	0.0666667	0	0	0	0.21	0	28	0	4	7	0
8	65	0.0923077	0	0	0	0.199	0	305	3	9	7	1
8	94	0.106383	0	0	0	0.322	0	34	1	2	4	1
8	91	0.10989	0	0	1	0.071	0	29	0	3	4	0
8	150	0.0933333	0	0	0	0.231	0	28	0	4	3	0
8	65	0.0923077	0	0	0	0.326	0	28	0	4	3	0
8	15	0.0666667	0	0	0	0.2	0	28	0	4	2	0
8	32	0.09375	0	0	0	0.072	0	28	0	5	7	0
8	78	0.0769231	0	0	0	0.187	0	28	0	5	8	0
8	119	0.10084	0	0	0	0.083	0	27	0	2	4	0
8	10	0.1	0	0	0	0.043	0	27	0	2	4	0
8	64	0.046875	0	0	0	0.276	0.5	494	3	3	3	0
8	121	0.123967	0	0	0	0.281	0	214	3	7	4	1
8	137	0.0510949	0	0	0	0.188	0.5	214	3	7	3	1
8	12	0.0833333	0	0	0	0.414	1	236	2	5	4	1
8	52	0.0961538	0	0	0	0.27	0	162	2	3	4	1
8	53	0.0566038	0	0	0	0.35	0.5	162	2	3	3	1
8	33	0.030303	0	0	0	0.095	1	162	2	3	4	1
8	25	0.12	0	0	0	0.071	0	210	3	6	4	1
8	56	0.0892857	0	0	0	0.035	0	210	3	6	4	1
8	57	0.0175439	0	0	0	0.578	1	273	0	3	4	1
8	36	0.0555556	0	0	0	0.171	1	45	0	4	4	0
8	159	0.081761	0	0	0	0.134	0.5	298	1	2	3	1
8	50	0.08	0	0	0	0.311	0.5	20	1	1	3	1
8	64	0.09375	0	0	0	0.143	0.5	63	2	3	9	1
8	56	0.0714286	0	0	0	0.281	0.5	63	2	3	3	1
8	5	0.2	0	0	0	0.079	0.5	15	1	1	4	0
8	17	0.0588235	0	0	0	0.027	0.5	14	2	1	3	0
8	5	0.2	0	0	0	0.275	1	41	1	2	3	0
8	32	0.125	0	0	0	0.08	0	82	2	7	7	1
8	45	0.0444444	0	0	0	0.05	0	82	2	7	4	1
8	112	0.0446429	0	0	0	0.23	1	735	4	19	4	1
8	45	0.0444444	0	0	0	0.271	0.5	735	4	19	1	1
8	55	0.0909091	0	0	0	0.045	0	72	0	5	4	0
8	105	0.12381	0	0	1	0.214	0	157	1	5	3	1
8	36	0.0555556	0	0	1	0.239	0	157	1	5	4	1
8	15	0.0666667	0	0	0	0.301	0	127	0	3	3	0
8	30	0.166667	0	0	0	0.231	0	41	0	5	4	0
8	21	0.047619	0	0	0	0.226	1	41	0	5	3	0
8	106	0.0471698	0	0	0	0.126	1	33	1	2	3	0
8	18	0.0555556	0	0	0	0.128	0	63	0	2	4	0
8	72	0.0277778	0	0	0	0.278	0	243	5	10	3	1
8	20	0.1	0	0	0	0.128	0	147	2	4	3	0
8	91	0.10989	0	0	2	0.113	0	36	0	1	8	0
8	37	0.108108	0	0	0	0.093	0	28	0	2	3	0
8	67	0.104478	0	0	0	0.186	1	28	0	2	4	0
8	32	0.125	0	0	0	0.298	0	100	1	4	2	1
8	19	0.0526316	0	0	0	0.539	0	100	1	4	2	1
8	19	0.0526316	0	0	0	0.38	0	100	1	4	7	1
8	15	0.0666667	0	0	0	0.389	0	90	1	2	4	0
8	22	0.0454545	0	0	0	0.469	0	90	1	2	3	0
8	39	0.102564	0	0	0	0.021	0	78	1	1	1	0
8	105	0.0857143	0	0	0	0.195	0	188	2	7	4	1
8	92	0.0652174	0	0	0	0.392	0	188	2	7	4	1
8	55	0.0727273	0	0	0	0.269	0	367	0	1	4	0
8	21	0.047619	0	0	0	0.041	0	292	0	3	7	0
8	48	0.125	0	0	0	0.037	1	301	1	5	5	1
8	42	0.0952381	0	0	0	0.117	0	301	1	5	2	1
8	128	0.078125	0	0	3	0.386	0	356	0	6	3	0
8	62	0.0322581	0	0	1	0.557	0	356	0	6	3	0
8	29	0.0689655	0	0	0	0.036	0	342	1	6	4	1
8	9	0.111111	0	0	0	0.261	0	387	3	8	1	1
8	33	0.0606061	0	0	0	0.031	1	13	0	1	4	0
8	100	0.12	0	0	0	0.123	1	584	2	18	4	0
8	49	0.122449	0	0	0	0.281	1	13	0	1	4	0
8	144	0.131944	0	0	0	0.239	1	155	3	15	6	1
8	16	0.125	0	0	0	0.169	1	155	3	15	2	1
8	46	0.0869565	0	0	0	0.405	1	155	3	15	1	1
8	74	0.108108	0	0	0	0.037	0	18	1	3	1	0
8	24	0.125	0	0	0	0.082	0	14	0	2	3	0
8	18	0.0555556	0	0	0	0.315	1	144	1	2	3	1
8	13	0.0769231	0	0	0	0.174	1	161	1	3	3	1
8	150	0.106667	0	0	0	0.143	1	250	2	11	6	1
8	13	0.0769231	0	0	0	0.138	1	249	2	11	3	1
8	14	0.0714286	0	0	0	0.074	0	208	3	6	7	1
8	26	0.0384615	0	0	0	0.454	0	159	3	13	4	1
8	71	0.0985915	0	0	0	0.451	0	68	2	6	5	0
8	140	0.0928571	0	0	0	0.452	1	106	3	8	3	1
8	33	0.0909091	0	0	0	0.251	0	106	3	8	5	1
8	598	0.0618729	0	0	0	0.04	0	133	1	2	1	1
8	12	0.0833333	0	0	0	0.056	0	143	1	3	2	1
8	64	0.09375	0	0	0	0.08	0	183	2	6	2	1
8	45	0.0888889	0	0	2	0.042	0	183	2	6	3	1
8	34	0.0294118	0	0	0	0.06	0	19	1	3	3	0
8	50	0.12	0	0	0	0.285	0	17	2	2	5	0
8	48	0.0833333	0	0	0	0.358	0	21	1	3	1	0
8	72	0.0833333	0	0	0	0.102	0	21	1	3	7	0
8	100	0.12	0	0	0	0.272	0	114	1	3	5	1
8	147	0.0612245	0	0	4	0.13	0	111	0	2	4	1
8	100	0.09	0	0	0	0.114	0	126	0	2	4	0
8	83	0.0361446	0	0	0	0.181	0	149	1	2	8	0
8	37	0.135135	0	0	0	0.028	0	478	2	14	1	0
8	53	0.113208	0	0	0	0.165	0	478	2	14	10	0
8	120	0.0916667	0	0	0	0.064	0	478	2	14	7	0
8	54	0.0555556	0	0	0	0.166	0	478	2	14	4	0
8	14	0.142857	0	0	0	0.158	0	492	3	15	4	1
8	36	0.111111	0	0	0	0.093	0	492	3	15	1	1
8	213	0.107981	0	0	0	0.091	0	492	3	15	4	1
8	75	0.0933333	0	0	0	0.067	0	492	3	15	4	1
8	95	0.0842105	0	0	0	0.064	0	492	3	15	6	1
8	29	0.103448	0	0	0	0.371	0	271	0	2	1	0
8	36	0.0833333	0	0	0	0.258	0	293	1	3	5	1
8	78	0.0512821	0	0	0	0.246	0	66	3	8	3	1
8	257	0.0116732	0	0	0	0.179	0	66	3	8	3	1
8	68	0.0735294	0	0	0	0.04	0	11	0	1	5	0
8	257	0.0933852	0	0	0	0.137	0	112	0	2	6	0
8	154	0.0584416	0	0	0	0.231	0	112	0	2	3	0
8	14	0.0714286	0	0	0	0.248	0	124	3	7	7	1
8	22	0.0909091	0	0	0	0.065	0	176	0	10	7	1
8	24	0.0833333	0	0	0	0.045	0	176	0	10	6	1
8	12	0.0833333	0	0	0	0.114	0	176	0	10	4	1
8	488	0.0778689	0	0	0	0.299	0	176	0	10	4	1
[truncated: 21,939 more rows]
